# Supplementary material for: Predicting the spread of covid-19 and the impact of government measures at the early stage of the pandemic: The Dutch case—Stricter but short-term measures are better
Source: PLoS One. 2023 May 12;18(5):e0283086. doi: 10.1371/journal.pone.0283086 (PMC10180597; doi:10.1371/journal.pone.0283086)
Supplement: S1 Data — (ZIP) [file pone.0283086.s016.zip]

Archive with 10 entries (10 files):
- Calculated Re.xlsx
- COVID_paper.R
- COVID_paper.Rproj
- COVID19 model.mdl
- Incidence.csv
- Regression_model.csv
- Scenarios for sensitivity - quarantine.xlsx
- Scenarios for sensitivity - testing.xlsx
- Scenarios for study.xlsx
- Testing.csv
