# Supplementary material for: Predicting the spread of covid-19 and the impact of government measures at the early stage of the pandemic: The Dutch case—Stricter but short-term measures are better
Source: PLoS One. 2023 May 12;18(5):e0283086. doi: 10.1371/journal.pone.0283086 (PMC10180597; doi:10.1371/journal.pone.0283086)
Supplement: S1 Data — (ZIP) [file pone.0283086.s016.zip › Calculated Re.xlsx]

## Sheet: Calculated Re
Date		Confirmed cases				Hospital admissions				Re used in the model
		Lower bound	Estimate	Upper bound		Lower bound	Estimate	Upper bound		Re calculated	Based on the number of	Estimate/Lower bound/Upper bound
2020-02-20		3.395	4.79423	6.2		2.375	3.23044	4.125		3.23	Hospital admissions	Estimate		Delays used in the model
2020-02-21		2.8	4.18924	5.8		1.5	2.28186	3.1		2.28	Hospital admissions	Estimate		Specification	Confirmed cases	Hospitalized cases
2020-02-22		2.5	3.29693	4		1.3	2.0634	2.9		2.06	Hospital admissions	Estimate		time between infection and confirmation/hospitalization	7 days	10 days
2020-02-23		2.15385	2.94684	3.76923		1.30577	1.95736	2.61538		1.96	Hospital admissions	Estimate		incubation period	5 days	5 days
2020-02-24		1.61702	1.97183	2.31915		1.18182	2.00433	2.72955		2	Hospital admissions	Estimate		testing and reporting delay	2 days	2 days
2020-02-25		1.43841	1.75418	2.12256		1.45455	1.95358	2.5		1.95	Hospital admissions	Estimate		time between symptom onset and hospitalization		3 days
2020-02-26		1.36364	1.71119	2.06818		1.25	2.20281	3.25		2.2	Hospital admissions	Estimate
2020-02-27		1.4186	1.79993	2.18605		1.66667	2.24638	2.81071		2.25	Hospital admissions	Estimate
2020-02-28		1.53125	1.99189	2.46875		1.75	2.19775	2.65625		2.2	Hospital admissions	Estimate
2020-02-29		1.71739	2.10764	2.50054		1.74286	2.18999	2.65786		2.19	Hospital admissions	Estimate
2020-03-01		1.80556	2.11454	2.44444		1.74468	2.12885	2.51064		2.13	Hospital admissions	Estimate
2020-03-02		1.80769	2.09924	2.41026		1.67143	2.00514	2.3		2.01	Hospital admissions	Estimate
2020-03-03		1.72464	1.92121	2.13786		1.67816	1.94332	2.24138		1.94	Hospital admissions	Estimate
2020-03-04		1.60699	1.77984	1.96429		1.72222	2.01997	2.31944		2.02	Hospital admissions	Estimate
2020-03-05		1.52688	1.70331	1.87097		1.75824	2.02853	2.2967		2.03	Hospital admissions	Estimate
2020-03-06		1.5134	1.65857	1.81532		1.68437	1.87643	2.06548		1.88	Hospital admissions	Estimate
2020-03-07		1.5293	1.68459	1.84163		1.62346	1.81042	2		1.81	Hospital admissions	Estimate
2020-03-08		1.57021	1.73084	1.88511		1.53425	1.68293	1.84018		1.68	Hospital admissions	Estimate
2020-03-09		1.60507	1.75151	1.8857		1.39669	1.5177	1.64847		1.52	Hospital admissions	Estimate
2020-03-10		1.57831	1.70076	1.82703		1.33444	1.46556	1.58609		1.47	Hospital admissions	Estimate
2020-03-11		1.51086	1.61985	1.7184		1.36145	1.49183	1.63464		1.49	Hospital admissions	Estimate
2020-03-12		1.44073	1.53788	1.63694		1.3274	1.45973	1.59075		1.46	Hospital admissions	Estimate
2020-03-13		1.33908	1.4249	1.49856		1.1839	1.2717	1.36008		1.27	Hospital admissions	Estimate
2020-03-14		1.31737	1.40026	1.48353		1.05674	1.1412	1.22718		1.14	Hospital admissions	Estimate
2020-03-15		1.3444	1.44154	1.53894		0.951172	1.0307	1.11133		0.95	Hospital admissions	Lower bound
2020-03-16		1.33764	1.42154	1.50727		0.86255	0.938038	1.01793		0.86	Hospital admissions	Lower bound
2020-03-17		1.19375	1.25467	1.30982		0.769355	0.837872	0.903226		0.77	Hospital admissions	Lower bound
2020-03-18		1.09724	1.15275	1.21163		0.767046	0.858078	0.954546		0.77	Hospital admissions	Lower bound
2020-03-19		1.01998	1.07791	1.13226		0.773649	0.87762	0.976436		0.78	Hospital admissions	Lower bound
2020-03-20		0.960136	1.01321	1.06531		0.748491	0.820832	0.89341		0.75	Hospital admissions	Lower bound
2020-03-21		0.962475	1.0202	1.07606		0.725	0.812991	0.897222		0.73	Hospital admissions	Lower bound
2020-03-22		1.00402	1.07546	1.14611		0.706395	0.798603	0.880887		0.71	Hospital admissions	Lower bound
2020-03-23		1.03102	1.10365	1.1737		0.680412	0.761258	0.840271		0.68	Hospital admissions	Lower bound
2020-03-24		1.01601	1.07098	1.12456		0.664879	0.74101	0.817694		0.66	Hospital admissions	Lower bound
2020-03-25		0.997073	1.05563	1.12092		0.669903	0.779441	0.893325		0.67	Hospital admissions	Lower bound
2020-03-26		0.979548	1.03932	1.09925		0.682255	0.773578	0.87451		0.68	Hospital admissions	Lower bound
2020-03-27		0.95088	1.00265	1.05483		0.64648	0.721637	0.804598		0.64	Hospital admissions	Lower bound
2020-03-28		0.955292	1.01022	1.06754		0.619469	0.725768	0.831969		0.62	Hospital admissions	Lower bound
2020-03-29		1.00117	1.06415	1.13054		0.627193	0.722642	0.833333		0.63	Hospital admissions	Lower bound
2020-03-30		1.04145	1.11109	1.18264		0.612745	0.723244	0.838235		0.62	Hospital admissions	Lower bound
2020-03-31		1.02293	1.07864	1.13511		0.61435	0.715503	0.820628		0.61	Hospital admissions	Lower bound
2020-04-01		0.947212	0.994201	1.04312		0.614286	0.750989	0.9		0.62	Hospital admissions	Lower bound
2020-04-02		0.878308	0.920305	0.970342		0.629139	0.761529	0.900662		0.64	Hospital admissions	Lower bound
2020-04-03		0.81562	0.859717	0.903156		0.627119	0.739535	0.858757		0.63	Hospital admissions	Lower bound
2020-04-04		0.821608	0.872206	0.921276		0.608187	0.72061	0.836257		0.6	Hospital admissions	Lower bound
2020-04-05		0.865067	0.92459	0.984235		0.5918	0.733357	0.88		0.59	Hospital admissions	Lower bound
2020-04-06		0.90873	0.9767	1.04772		0.590551	0.735084	0.88189		0.6	Hospital admissions	Lower bound
2020-04-07		0.930116	0.990915	1.05395		0.588653	0.730315	0.858156		0.6	Hospital admissions	Lower bound
2020-04-08		0.88061	0.931968	0.983842		0.594937	0.782295	0.974684		0.59	Hospital admissions	Lower bound
2020-04-09		0.804584	0.851502	0.899743		0.630952	0.80711	0.988095		0.63	Hospital admissions	Lower bound
2020-04-10		0.72292	0.767522	0.814011		0.637168	0.778393	0.920575		0.63	Hospital admissions	Lower bound
2020-04-11		0.706237	0.751344	0.80083		0.603378	0.745483	0.900901		0.59	Hospital admissions	Lower bound
2020-04-12		0.727087	0.794158	0.860393		0.566667	0.73418	0.9		0.59	Hospital admissions	Lower bound
2020-04-13		0.758974	0.823916	0.895726		0.557895	0.717766	0.894737		0.57	Hospital admissions	Lower bound
2020-04-14		0.742977	0.799774	0.855337		0.575	0.735797	0.9125		0.56	Hospital admissions	Lower bound
2020-04-15		0.665293	0.71511	0.764161		0.5595	0.801363	1.02		0.58	Hospital admissions	Lower bound
2020-04-16		0.616834	0.666475	0.723649		0.613636	0.855463	1.13636		0.61	Hospital admissions	Lower bound
2020-04-17		0.590909	0.649969	0.709129		0.640234	0.840287	1.04688		0.64	Hospital admissions	Lower bound
2020-04-18		0.602387	0.664145	0.725694		0.613636	0.772155	0.943182		0.6	Hospital admissions	Lower bound
2020-04-19		0.649076	0.731511	0.815303		0.54717	0.775039	1		0.57	Hospital admissions	Lower bound
2020-04-20		0.706073	0.82728	0.960593		0.558824	0.751919	0.955882		0.57	Hospital admissions	Lower bound
2020-04-21		0.75827	0.841285	0.923664		0.56	0.785531	1.0005		0.56	Hospital admissions	Lower bound
2020-04-22		0.732026	0.806935	0.88671		0.533333	0.861183	1.16667		0.57	Hospital admissions	Lower bound
2020-04-23		0.674556	0.745077	0.808728		0.621622	0.895856	1.21622		0.59	Hospital admissions	Lower bound
2020-04-24		0.635438	0.704663	0.773931		0.677966	0.868799	1.10169		0.66	Hospital admissions	Lower bound
2020-04-25		0.647436	0.743255	0.833333		0.576923	0.915948	1.26923		0.62	Hospital admissions	Lower bound
2020-04-26		0.702857	0.821659	0.954286		0.636364	0.853095	1.07273		0.64	Hospital admissions	Lower bound
2020-04-27		0.743772	0.848342	0.950965		0.590909	0.815081	1.09091		0.59	Hospital admissions	Lower bound
2020-04-28		0.760857	0.869485	0.984064		0.553571	0.7529	0.946875		0.55	Hospital admissions	Lower bound
2020-04-29		0.758278	0.848907	0.94702		0.483871	0.787894	1.09677		0.48	Hospital admissions	Lower bound
2020-04-30		0.731544	0.817247	0.912836		0.5	0.829873	1.22727		0.5	Hospital admissions	Lower bound
2020-05-01		0.685015	0.778566	0.862385		0.553191	0.782267	1.02128		0.57	Hospital admissions	Lower bound
2020-05-02		0.694444	0.797817	0.904762		0.5	0.820027	1.16667		0.5	Hospital admissions	Lower bound
2020-05-03		0.730099	0.86839	1.01316		0.515151	0.821177	1.12121		0.58	Hospital admissions	Lower bound
2020-05-04		0.775148	0.90877	1.04142		0.5	0.854047	1.20833		0.54	Hospital admissions	Lower bound
2020-05-05		0.779817	0.890801	1.01376		0.551724	0.861593	1.2069		0.59	Hospital admissions	Lower bound
2020-05-06		0.735509	0.826986	0.925508		0.522619	0.890659	1.28571		0.52	Hospital admissions	Lower bound
2020-05-07		0.724324	0.846168	0.983784		0.535714	0.86438	1.21429		0.57	Hospital admissions	Lower bound
2020-05-08		0.757024	0.864653	0.980952		0.558824	0.819673	1.11765		0.56	Hospital admissions	Lower bound
2020-05-09		0.794872	0.939842	1.08974		0.470588	0.867936	1.29412		0.41	Hospital admissions	Lower bound
2020-05-10		0.884956	1.04852	1.23894		0.555556	0.871553	1.18519		0.56	Hospital admissions	Lower bound
2020-05-11		0.932039	1.13158	1.3301		0.454545	0.94655	1.54545		0.45	Hospital admissions	Lower bound
2020-05-12		0.955556	1.09446	1.24444		0.6	0.906608	1.23333		0.6	Hospital admissions	Lower bound
2020-05-13		0.853742	0.953408	1.0477		0.5	0.962044	1.5		0.5	Hospital admissions	Lower bound
2020-05-14		0.802083	0.928913	1.05729		0.555556	0.948265	1.38889		0.56	Hospital admissions	Lower bound
2020-05-15		0.790816	0.908264	1.03061		0.548387	0.83014	1.12903		0.69	Hospital admissions	Average LB and Estimate
2020-05-16		0.782178	0.899933	1.02475		0.499038	0.779605	1.11538		0.62	Hospital admissions	Average LB and Estimate
2020-05-17		0.794702	0.943688	1.09272		0.4	0.816614	1.26667		0.61	Hospital admissions	Average LB and Estimate
2020-05-18		0.84127	0.993513	1.16667		0.384615	0.847843	1.38462		0.65	Hospital admissions	Average LB and Estimate
2020-05-19		0.843931	0.983029	1.12139		0.45	0.812009	1.2		0.66	Hospital admissions	Average LB and Estimate
2020-05-20		0.82199	0.945599	1.07343		0.421053	0.784251	1.21053		0.6	Hospital admissions	Average LB and Estimate
2020-05-21		0.786408	0.906199	1.02913		0.384615	0.789753	1.30769		0.59	Hospital admissions	Average LB and Estimate
2020-05-22		0.789157	0.920067	1.04819		0.333333	0.74865	1.13333		0.54	Hospital admissions	Average LB and Estimate
2020-05-23		0.823529	0.959998	1.1		0.333333	0.65434	1		0.49	Hospital admissions	Average LB and Estimate
2020-05-24		0.877296	1.07804	1.28571		0.285714	0.638926	1.07143		0.46	Hospital admissions	Average LB and Estimate
2020-05-25		0.999745	1.18295	1.39796		0.2	0.666905	1.2		0.43	Hospital admissions	Average LB and Estimate
2020-05-26		1.03252	1.22023	1.4065		0.3	0.708852	1.2		0.45	Hospital admissions	Average LB and Estimate
2020-05-27		1	1.14135	1.27041		0	0.803235	1.75		0.4	Hospital admissions	Average LB and Estimate
2020-05-28		0.870229	0.9838	1.0916		0.285714	0.833985	1.57143		0.56	Hospital admissions	Average LB and Estimate
2020-05-29		0.806194	0.910826	1.02252		0.363636	0.794523	1.275		0.58	Hospital admissions	Average LB and Estimate
2020-05-30		0.77957	0.902876	1.03226		0.333333	0.786197	1.44444		0.56	Hospital admissions	Average LB and Estimate
2020-05-31		0.791045	0.944507	1.08228		0.2	0.809915	1.6		0.5	Hospital admissions	Average LB and Estimate
2020-06-01		0.819355	0.961568	1.10968		0.272727	0.726257	1.18409		0.96	Confirmed cases	Estimate
2020-06-02		0.816901	0.967883	1.11972		0.222222	0.713087	1.22222		0.97	Confirmed cases	Estimate
2020-06-03		0.791209	0.913018	1.02761		0	0.81744	2		0.91	Confirmed cases	Estimate
2020-06-04		0.712195	0.831277	0.941463		0	0.901609	2		0.83	Confirmed cases	Estimate
2020-06-05		0.661539	0.774573	0.897436		0.2	0.901131	1.6		0.77	Confirmed cases	Estimate
2020-06-06		0.648855	0.776395	0.91603		0.333333	0.805466	1.33333		0.78	Confirmed cases	Estimate
2020-06-07		0.632653	0.760018	0.898129		0.2	0.829116	1.6		0.76	Confirmed cases	Estimate
2020-06-08		0.620155	0.755397	0.906977		0.2	0.872196	1.605		0.76	Confirmed cases	Estimate
2020-06-09		0.604832	0.750438	0.89916		0	0.969603	2		0.75	Confirmed cases	Estimate
2020-06-10		0.605839	0.732105	0.861496		0	1.04033	2.33333		0.73	Confirmed cases	Estimate
2020-06-11		0.590361	0.767866	0.951807		0.25	1.02068	2		0.77	Confirmed cases	Estimate
2020-06-12		0.617647	0.779333	0.941422		0.333333	0.852476	1.44444		0.78	Confirmed cases	Estimate
2020-06-13		0.642602	0.806055	0.979592		0	0.909107	2.0125		0.81	Confirmed cases	Estimate
2020-06-14		0.666667	0.881814	1.12281		0.166667	0.82107	1.5		0.88	Confirmed cases	Estimate
2020-06-15		0.71831	0.920284	1.1412		0.285714	0.753027	1.28571		0.92	Confirmed cases	Estimate
2020-06-16		0.72	0.920381	1.12		0	0.883565	3		0.92	Confirmed cases	Estimate
2020-06-17		0.707965	0.850311	1.00885		0	0.944989	2.5		0.85	Confirmed cases	Estimate
2020-06-18		0.662651	0.843174	1.0244		0.2	0.873073	1.6		0.84	Confirmed cases	Estimate
2020-06-19		0.666667	0.857435	1.07246		0.2	0.822324	1.6		0.86	Confirmed cases	Estimate
2020-06-20		0.666667	0.85439	1.03704		0	0.877745	2.5		0.85	Confirmed cases	Estimate
2020-06-21		0.691176	0.886311	1.0886		0.25	0.84674	1.75		0.89	Confirmed cases	Estimate
2020-06-22		0.7195	0.947196	1.22		0	0.840528	1.75		0.95	Confirmed cases	Estimate
2020-06-23		0.741379	0.972391	1.2069		0	0.923542	2		0.97	Confirmed cases	Estimate
2020-06-24		0.756757	0.950873	1.17568		0	1.11402	3		0.95	Confirmed cases	Estimate
2020-06-25		0.72	0.934458	1.14667		0	1.28741	4		0.93	Confirmed cases	Estimate
2020-06-26		0.728814	0.957677	1.20339		0	1.34441	3		0.96	Confirmed cases	Estimate
2020-06-27		0.753247	0.967084	1.18182		0.25	1.22246	2.25		0.97	Confirmed cases	Estimate
2020-06-28		0.8	1.07557	1.37778		0.4	1.06056	2		1.08	Confirmed cases	Estimate
2020-06-29		0.904762	1.19787	1.52381		0.25	0.999702	2		1.2	Confirmed cases	Estimate
2020-06-30		1.02041	1.29779	1.59184		0.2	0.96585	1.8		1.3	Confirmed cases	Estimate
2020-07-01		1.08621	1.36345	1.65517		0	1.1374	4		1.36	Confirmed cases	Estimate
2020-07-02		1.12903	1.39558	1.66129		0	1.23767	3		1.4	Confirmed cases	Estimate
2020-07-03		1.13265	1.34558	1.57143		0.5	1.22251	2.25		1.35	Confirmed cases	Estimate
2020-07-04		1.1348	1.38537	1.63514		0.4	1.21009	2		1.39	Confirmed cases	Estimate
2020-07-05		1.17045	1.39898	1.63636		0	1.37402	3		1.4	Confirmed cases	Estimate
2020-07-06		1.18787	1.39594	1.60421		0	1.49371	3.5		1.4	Confirmed cases	Estimate
2020-07-07		1.16842	1.3951	1.62105		0.6	1.42163	2.4		1.4	Confirmed cases	Estimate
2020-07-08		1.13333	1.30019	1.47333		0.5	1.30725	2.33333		1.3	Confirmed cases	Estimate
2020-07-09		1.10448	1.26236	1.43284		0.625	1.20261	1.875		1.26	Confirmed cases	Estimate
2020-07-10		1.07407	1.21415	1.37052		0.333333	1.33536	2.66667		1.21	Confirmed cases	Estimate
2020-07-11		1.06667	1.22608	1.40019		0.6	1.40219	2.4		1.23	Confirmed cases	Estimate
2020-07-12		1.06536	1.22109	1.39232		0.5	1.45542	2.75		1.22	Confirmed cases	Estimate
2020-07-13		1.06145	1.20476	1.35754		0.775	1.31489	2		1.2	Confirmed cases	Estimate
2020-07-14		1.07186	1.22934	1.38922		0.6	1.19226	1.9		1.23	Confirmed cases	Estimate
2020-07-15		1.1	1.28145	1.45732		0.6	1.15308	1.8		1.28	Confirmed cases	Estimate
2020-07-16		1.12442	1.26704	1.40092		0.4	1.25459	2.4		1.27	Confirmed cases	Estimate
2020-07-17		1.16489	1.31035	1.46277		0.625	1.28755	2		1.31	Confirmed cases	Estimate
2020-07-18		1.22798	1.36983	1.52332		0.6	1.30384	2		1.37	Confirmed cases	Estimate
2020-07-19		1.29208	1.43818	1.58911		0.333333	1.40351	2.66667		1.44	Confirmed cases	Estimate
2020-07-20		1.35644	1.5076	1.67327		0.764706	1.19452	1.70588		1.51	Confirmed cases	Estimate
2020-07-21		1.39574	1.52741	1.66809		0.615385	1.13919	1.69231		1.53	Confirmed cases	Estimate
2020-07-22		1.33231	1.4524	1.5702		0.6	1.15922	1.8		1.45	Confirmed cases	Estimate
2020-07-23		1.26822	1.38418	1.50736		0.636364	1.15676	1.81818		1.38	Confirmed cases	Estimate
2020-07-24		1.14982	1.23696	1.32495		0.647059	1.10506	1.58824		1.24	Confirmed cases	Estimate
2020-07-25		1.14674	1.26103	1.37228		0.666667	1.20776	1.88889		1.26	Confirmed cases	Estimate
2020-07-26		1.19048	1.30075	1.43162		0.663889	1.31081	2.00278		1.3	Confirmed cases	Estimate
2020-07-27		1.18432	1.27081	1.36653		0.818182	1.36685	2.09091		1.27	Confirmed cases	Estimate
2020-07-28		1.13437	1.22454	1.3137		0.785714	1.35414	1.92857		1.22	Confirmed cases	Estimate
2020-07-29		1.05539	1.12776	1.20509		0.777778	1.27655	1.83333		1.13	Confirmed cases	Estimate
2020-07-30		1.02036	1.10457	1.18738		0.8	1.18761	1.65		1.1	Confirmed cases	Estimate
2020-07-31		0.999956	1.07895	1.15426		0.666667	1.11573	1.55556		1.08	Confirmed cases	Estimate
2020-08-01		0.976037	1.04451	1.12281		0.642857	0.964827	1.28571		1.04	Confirmed cases	Estimate
2020-08-02		0.956217	1.03636	1.11384		0.55	0.92969	1.3		1.04	Confirmed cases	Estimate
2020-08-03		0.94707	1.03059	1.11158		0.55	0.917474	1.3		1.03	Confirmed cases	Estimate
2020-08-04		0.90718	0.978946	1.04716		0.533333	0.951197	1.46667		0.98	Confirmed cases	Estimate
2020-08-05		0.875992	0.947251	1.02649		0.5	0.966159	1.4375		0.95	Confirmed cases	Estimate
2020-08-06		0.835	0.902075	0.967883		0.555556	0.95165	1.38889		0.9	Confirmed cases	Estimate
2020-08-07		0.827119	0.895819	0.964407		0.545454	0.918896	1.27273		0.9	Confirmed cases	Estimate
2020-08-08		0.838828	0.914348	0.994506		0.454545	0.971765	1.63636		0.91	Confirmed cases	Estimate
2020-08-09		0.878995	0.963045	1.05023		0.466667	0.948634	1.4		0.96	Confirmed cases	Estimate
2020-08-10		0.904651	0.998442	1.08837		0.5	0.825176	1.15385		1	Confirmed cases	Estimate
2020-08-11		0.907757	0.984125	1.06206		0.472368	0.801739	1.15921		0.98	Confirmed cases	Estimate
2020-08-12		0.890625	0.969206	1.04167		0.4	0.856487	1.4		0.97	Confirmed cases	Estimate
2020-08-13		0.898608	0.978593	1.06367		0.466667	0.865005	1.33333		0.98	Confirmed cases	Estimate
2020-08-14		0.905588	0.985339	1.06744		0.363636	0.892322	1.45455		0.99	Confirmed cases	Estimate
2020-08-15		0.911647	0.999703	1.08233		0.526316	0.854801	1.21053		1	Confirmed cases	Estimate
2020-08-16		0.937618	1.01282	1.09641		0.363636	0.923455	1.54545		1.01	Confirmed cases	Estimate
2020-08-17		0.968036	1.05303	1.14155		0.444444	1.0229	1.66667		1.05	Confirmed cases	Estimate
2020-08-18		0.986792	1.06862	1.1434		0.583333	1.11494	1.75		1.07	Confirmed cases	Estimate
2020-08-19		1.01931	1.10449	1.1867		0.25	1.28354	2.5		1.1	Confirmed cases	Estimate
2020-08-20		1.04175	1.12163	1.20873		0.75	1.31631	1.91875		1.12	Confirmed cases	Estimate
2020-08-21		1.05957	1.13925	1.22202		0.823529	1.28243	1.76471		1.14	Confirmed cases	Estimate
2020-08-22		1.0916	1.17516	1.26145		0.783929	1.31267	1.85714		1.18	Confirmed cases	Estimate
2020-08-23		1.12793	1.21055	1.29803		0.8125	1.34264	1.87656		1.21	Confirmed cases	Estimate
2020-08-24		1.15841	1.24445	1.3257		0.846154	1.41355	2.07692		1.24	Confirmed cases	Estimate
2020-08-25		1.18967	1.26982	1.34731		0.947368	1.41922	1.94737		1.27	Confirmed cases	Estimate
2020-08-26		1.21154	1.29848	1.38782		0.944444	1.44012	2.00139		1.3	Confirmed cases	Estimate
2020-08-27		1.22145	1.30522	1.38583		0.954546	1.41256	1.81818		1.31	Confirmed cases	Estimate
2020-08-28		1.23342	1.30584	1.37631		0.966667	1.33796	1.73333		1.31	Confirmed cases	Estimate
2020-08-29		1.23956	1.3112	1.38698		0.916667	1.34056	1.79167		1.31	Confirmed cases	Estimate
2020-08-30		1.23967	1.31196	1.37783		0.971528	1.295	1.63889		1.31	Confirmed cases	Estimate
2020-08-31		1.21684	1.28112	1.34172		0.9	1.37331	1.9		1.28	Confirmed cases	Estimate
2020-09-01		1.19821	1.26096	1.32287		1.02381	1.34034	1.69048		1.26	Confirmed cases	Estimate
2020-09-02		1.21839	1.27935	1.34087		1	1.43933	1.88		1.28	Confirmed cases	Estimate
2020-09-03		1.23346	1.29049	1.35507		1.07407	1.49027	1.96296		1.29	Confirmed cases	Estimate
2020-09-04		1.2432	1.30323	1.36074		1.13559	1.38054	1.66102		1.3	Confirmed cases	Estimate
2020-09-05		1.26275	1.32269	1.38198		1.07317	1.40943	1.7561		1.32	Confirmed cases	Estimate
2020-09-06		1.28792	1.34684	1.40393		1.10638	1.41676	1.74468		1.35	Confirmed cases	Estimate
2020-09-07		1.28753	1.34311	1.39783		1.11111	1.388	1.7037		1.34	Confirmed cases	Estimate
2020-09-08		1.26358	1.31149	1.36103		1.03846	1.29901	1.5641		1.31	Confirmed cases	Estimate
2020-09-09		1.23275	1.28114	1.32913		1.06061	1.30123	1.56098		1.28	Confirmed cases	Estimate
2020-09-10		1.19692	1.2376	1.28279		1.03636	1.33499	1.61818		1.24	Confirmed cases	Estimate
2020-09-11		1.18356	1.2301	1.27463		1.06818	1.27985	1.48864		1.23	Confirmed cases	Estimate
2020-09-12		1.18369	1.22786	1.27434		1.02597	1.26094	1.50649		1.23	Confirmed cases	Estimate
2020-09-13		1.17423	1.21646	1.25812		1.0101	1.1953	1.40404		1.22	Confirmed cases	Estimate
2020-09-14		1.1744	1.2123	1.25387		0.972222	1.14159	1.32407		1.21	Confirmed cases	Estimate
2020-09-15		1.15602	1.19672	1.23234		0.938775	1.1442	1.35714		1.2	Confirmed cases	Estimate
2020-09-16		1.16153	1.20338	1.24453		0.97619	1.18753	1.40476		1.2	Confirmed cases	Estimate
2020-09-17		1.15715	1.19221	1.22998		1.02247	1.21655	1.42725		1.19	Confirmed cases	Estimate
2020-09-18		1.15397	1.19003	1.22581		1.03509	1.20467	1.40351		1.19	Confirmed cases	Estimate
2020-09-19		1.18395	1.21925	1.25792		1.03614	1.21039	1.40909		1.22	Confirmed cases	Estimate
2020-09-20		1.20039	1.23738	1.2751		1.03361	1.21436	1.40357		1.24	Confirmed cases	Estimate
2020-09-21		1.22292	1.25919	1.29813		1.03448	1.23297	1.42241		1.26	Confirmed cases	Estimate
2020-09-22		1.22178	1.25531	1.29047		1.07258	1.24317	1.42742		1.26	Confirmed cases	Estimate
2020-09-23		1.21976	1.25289	1.28749		1.06944	1.23799	1.39583		1.25	Confirmed cases	Estimate
2020-09-24		1.23559	1.26559	1.29702		1.0678	1.26082	1.44915		1.27	Confirmed cases	Estimate
2020-09-25		1.22688	1.25929	1.29324		1.06077	1.20331	1.35359		1.26	Confirmed cases	Estimate
2020-09-26		1.24565	1.2775	1.30713		1.0407	1.18141	1.34302		1.28	Confirmed cases	Estimate
2020-09-27		1.26385	1.29462	1.32677		1.03614	1.18347	1.34337		1.29	Confirmed cases	Estimate
2020-09-28		1.27112	1.30133	1.33179		1.02439	1.19001	1.34162		1.3	Confirmed cases	Estimate
2020-09-29		1.22859	1.25587	1.28263		1.02817	1.16646	1.30516		1.26	Confirmed cases	Estimate
2020-09-30		1.21361	1.23797	1.26479		1.05696	1.20882	1.36709		1.24	Confirmed cases	Estimate
2020-10-01		1.19433	1.21908	1.24487		1.07143	1.21944	1.3869		1.22	Confirmed cases	Estimate
2020-10-02		1.16026	1.1831	1.2054		1.01961	1.1437	1.26667		1.18	Confirmed cases	Estimate
2020-10-03		1.16438	1.19023	1.21542		0.98062	1.09359	1.2093		1.19	Confirmed cases	Estimate
2020-10-04		1.15577	1.1798	1.2023		0.967326	1.09806	1.22326		1.18	Confirmed cases	Estimate
2020-10-05		1.12255	1.14415	1.16558		0.982143	1.1014	1.23214		1.14	Confirmed cases	Estimate
2020-10-06		1.10086	1.12311	1.14548		0.984	1.09908	1.224		1.12	Confirmed cases	Estimate
2020-10-07		1.06785	1.08818	1.10785		0.995434	1.13003	1.26941		1.09	Confirmed cases	Estimate
2020-10-08		1.04958	1.07034	1.08904		1.01015	1.15999	1.30964		1.07	Confirmed cases	Estimate
2020-10-09		1.04515	1.06467	1.08376		1.00979	1.11244	1.22039		1.06	Confirmed cases	Estimate
2020-10-10		1.06382	1.0852	1.10646		0.988235	1.10295	1.22745		1.09	Confirmed cases	Estimate
2020-10-11		1.09003	1.11074	1.13395		0.965636	1.07088	1.18557		1.11	Confirmed cases	Estimate
2020-10-12		1.10251	1.12501	1.14763		0.937931	1.04283	1.15172		1.13	Confirmed cases	Estimate
2020-10-13		1.07768	1.09618	1.11496		0.910714	1.01002	1.10126		1.1	Confirmed cases	Estimate
2020-10-14		1.04677	1.06492	1.08399		0.934272	1.05149	1.18779		1.06	Confirmed cases	Estimate
2020-10-15		1.02405	1.0417	1.05989		0.928839	1.04166	1.1574		1.04	Confirmed cases	Estimate
2020-10-16		1.00118	1.02157	1.04055		0.891667	0.981795	1.07977		1.02	Confirmed cases	Estimate
2020-10-17		0.956265	0.972074	0.989474		0.860927	0.958774	1.06954		0.97	Confirmed cases	Estimate
2020-10-18		0.935739	0.954066	0.972989		0.845554	0.944064	1.04371		0.95	Confirmed cases	Estimate
2020-10-19		0.904688	0.922491	0.939466		0.848831	0.942456	1.05036		0.92	Confirmed cases	Estimate
2020-10-20		0.889464	0.907885	0.926184		0.833333	0.939987	1.04422		0.91	Confirmed cases	Estimate
2020-10-21		0.862836	0.879274	0.89559		0.842342	0.96909	1.09459		0.88	Confirmed cases	Estimate
2020-10-22		0.821495	0.837061	0.854479		0.84322	0.958305	1.07627		0.84	Confirmed cases	Estimate
2020-10-23		0.80789	0.825906	0.844642		0.78392	0.861531	0.944724		0.83	Confirmed cases	Estimate
2020-10-24		0.813368	0.832608	0.851665		0.760504	0.870121	0.983193		0.83	Confirmed cases	Estimate
2020-10-25		0.818795	0.838576	0.857582		0.762295	0.875475	0.979508		0.84	Confirmed cases	Estimate
2020-10-26		0.821842	0.842631	0.862402		0.767347	0.88201	1.00816		0.84	Confirmed cases	Estimate
2020-10-27		0.803971	0.82257	0.841549		0.801518	0.900791	1.01215		0.82	Confirmed cases	Estimate
2020-10-28		0.79446	0.814896	0.83362		0.816456	0.968679	1.11392		0.81	Confirmed cases	Estimate
2020-10-29		0.798441	0.819443	0.839119		0.857988	0.997671	1.14793		0.82	Confirmed cases	Estimate
2020-10-30		0.820589	0.84361	0.865658		0.820946	0.931641	1.03378		0.84	Confirmed cases	Estimate
2020-10-31		0.868994	0.89164	0.917169		0.808036	0.917196	1.04029		0.89	Confirmed cases	Estimate
2020-11-01		0.923176	0.950943	0.977113		0.792373	0.896958	1.00847		0.95	Confirmed cases	Estimate
2020-11-02		0.957372	0.982977	1.01082		0.776191	0.89516	1.02381		0.98	Confirmed cases	Estimate
2020-11-03		0.949173	0.972986	0.995827		0.790795	0.890677	1.00418		0.97	Confirmed cases	Estimate
2020-11-04		0.921599	0.943817	0.967448		0.79562	0.955949	1.12427		0.94	Confirmed cases	Estimate
2020-11-05		0.897943	0.920188	0.941362		0.825806	0.981183	1.12903		0.92	Confirmed cases	Estimate
2020-11-06		0.900497	0.923739	0.94741		0.806452	0.927434	1.04446		0.92	Confirmed cases	Estimate
2020-11-07		0.932253	0.956492	0.979441		0.787879	0.916758	1.04066		0.96	Confirmed cases	Estimate
2020-11-08		0.979327	1.00831	1.03774		0.793814	0.91147	1.04124		1.01	Confirmed cases	Estimate
2020-11-09		1.00508	1.03296	1.06082		0.792553	0.915697	1.04801		1.03	Confirmed cases	Estimate
2020-11-10		1.00838	1.0344	1.06055		0.810201	0.936461	1.08621		1.03	Confirmed cases	Estimate
2020-11-11		0.959684	0.982323	1.0065		0.813621	0.971637	1.11741		0.98	Confirmed cases	Estimate
2020-11-12		0.916594	0.938995	0.960692		0.825301	0.969665	1.10843		0.94	Confirmed cases	Estimate
2020-11-13		0.897781	0.920667	0.945601		0.799065	0.926504	1.04685		0.92	Confirmed cases	Estimate
2020-11-14		0.910292	0.936382	0.960818		0.798781	0.930216	1.07317		0.94	Confirmed cases	Estimate
2020-11-15		0.956062	0.984597	1.01297		0.784431	0.926508	1.05389		0.98	Confirmed cases	Estimate
2020-11-16		0.996353	1.02356	1.05545		0.783069	0.911967	1.03717		1.02	Confirmed cases	Estimate
2020-11-17		0.997658	1.02322	1.048		0.807018	0.939689	1.07018		1.02	Confirmed cases	Estimate
2020-11-18		0.997767	1.02512	1.05145		0.838384	1.03574	1.23232		1.03	Confirmed cases	Estimate
2020-11-19		0.990274	1.01503	1.03871		0.926626	1.09473	1.26829		1.02	Confirmed cases	Estimate
2020-11-20		1.02264	1.0504	1.0768		0.963262	1.10301	1.2561		1.05	Confirmed cases	Estimate
2020-11-21		1.06494	1.09262	1.12058		0.955696	1.11151	1.25965		1.09	Confirmed cases	Estimate
2020-11-22		1.13921	1.17182	1.20231		0.952381	1.10311	1.2619		1.17	Confirmed cases	Estimate
2020-11-23		1.19354	1.22512	1.25762		0.94086	1.07737	1.22043		1.23	Confirmed cases	Estimate
2020-11-24		1.20161	1.2296	1.2565		0.935961	1.05759	1.18719		1.23	Confirmed cases	Estimate
2020-11-25		1.18665	1.21376	1.24014		0.941176	1.10082	1.26144		1.21	Confirmed cases	Estimate
2020-11-26		1.16916	1.19472	1.22187		0.971831	1.13879	1.3169		1.19	Confirmed cases	Estimate
2020-11-27		1.14802	1.171	1.19374		0.968468	1.10313	1.23446		1.17	Confirmed cases	Estimate
2020-11-28		1.16359	1.18821	1.21112		0.967781	1.11364	1.25668		1.19	Confirmed cases	Estimate
2020-11-29		1.20087	1.22577	1.25033		0.994413	1.1306	1.27374		1.23	Confirmed cases	Estimate
2020-11-30		1.22004	1.24672	1.27133		0.985294	1.12109	1.25		1.25	Confirmed cases	Estimate
