# Supplementary material for: Predicting the spread of covid-19 and the impact of government measures at the early stage of the pandemic: The Dutch case—Stricter but short-term measures are better
Source: PLoS One. 2023 May 12;18(5):e0283086. doi: 10.1371/journal.pone.0283086 (PMC10180597; doi:10.1371/journal.pone.0283086)
Supplement: S1 Data — (ZIP) [file pone.0283086.s016.zip › COVID_paper.R]

# 0. LOAD LIBRARIES --------------------------------------------------------------
library(dplyr)
library(R0)
library(car)
library(bootStepAIC)
library(caret)
library(ggplot2)


# 1. IMPORT DATA -----------------------------------------------------------------
## IMPORT DATASET FOR MODEL OF CALCULATED EFFECTIVE REPRODUCTION RATE
incidence <- utils::read.delim(file = "Incidence.csv",
                               sep = ",")

## IMPORT DATASET FOR MODEL OF THE EFFECTIVE REPRODUCTION RATE
DATA <- utils::read.delim(file = "Regression_model.csv",
                          sep = ",")

## IMPORT DATASET FOR MODEL OF NUMBER OF CONFIRMED CASES 
TestingDATA <- utils::read.delim(file = "Testing.csv",
                                 sep = ",")


# 2. CALCULATED EFFECTIVE REPRODUCTION RATE --------------------------------------
## CALCULATE THE EFFECTIVE REPRODUCTION RATE PER DAY -----------------------------

# 2.1 DATA PREPERATION -----------------------------------------------------------
## Select only relevant columns
incidence <- incidence %>%
  dplyr::select(-Confirmed_RIVM, -Hospital_admissions) 

## Characteristics of the dataset 
names(incidence)
summary(incidence)

## Omit days with incomplete data
dim(incidence)
incidence <- na.omit(incidence)
dim(incidence)


# 2.2 DEVELOP THE MODELS ---------------------------------------------------------
mGT <- R0::generation.time("gamma", c(3.99,2.95))

# Develop the calculated effective reproduction rate model for the number of confirmed cases
estR <- R0::est.R0.TD(incidence$Confirmed_infected,mGT,begin = 1, end = 304, nsim = 1000)

# Calculated effective reproduction rate based on the number of infections per day
R_infections <- as.data.frame(estR$R)
# Confidence interval of calculated effective reproduction rate for the number of infected cases
estR$conf.int

# Develop the calculated effective reproduction rate model for the number of hospitalized cases
estR2 <- R0::est.R0.TD(incidence$Hospitalized_infected,mGT,begin = 1, end = 304, nsim = 1000)

# Calculated effective reproduction rate based on the number of hospitalizations per day
R_hospitalizations <- as.data.frame(estR2$R)
# Confidence interval of calculated effective reproduction rate for the number of hospitalized cases
estR2$conf.int


# 2.3 PLOT THE MODELS ------------------------------------------------------------
# Plot calculated models
par(mfrow=c(1,2))
plot(estR)
plot(estR2)


# 3. EFFECTIVE REPRODUCTION RATE MODEL -------------------------------------------
## DEVELOP MODEL FOR THE EFFECTIVE REPRODUCTION RATE PER DAY ---------------------

# 3.1 DATA PREPERATION -----------------------------------------------------------
## Select only relevant columns
R2DATA <- DATA %>%
  dplyr::select(R_calculated, Wind_speed, Temp_ave, Max_temp, Rel_hum, 
         Traveling_average, At_home_average, Schools, Catering, Events, Facemasks) 

## Characteristics of the dataset 
names(R2DATA)
summary(R2DATA)

## Omit days with incomplete data
dim(R2DATA)
R2DATA <- na.omit(R2DATA)
dim(R2DATA)


# 3.2 NORMALIZATION EFFECT -------------------------------------------------------
## Make function that normalizes data
normalize <- function(x){
  return((x-min(x))/(max(x)-min(x)))
}

## Normalize the input variables
TransformedDataR <- as.data.frame(lapply(R2DATA[c(2,3,4,5,6,7,8,9,10,11)], normalize))
InputDataR <- cbind(R2DATA[c(1)],TransformedDataR[c(1,2,3,4,5,6,7,8,9,10)])


# 3.3 DEVELOP THE MODEL
## 3.3.1 LINEAR MODEL  -----------------------------------------------------------
# Check full model on severe collinearity
fit_lm <- lm(R_calculated ~ ., data = R2DATA)
summary(fit_lm) # NA's indicate colinearity


# Full linear model (including all variables) - normalized dataset
norm_full_linear <- lm(R_calculated~ Rel_hum + Temp_ave + Wind_speed + 
                    At_home_average + Traveling_average + Schools + Catering + Events + Facemasks, 
                  data = InputDataR)
summary(norm_full_linear) 

# Apply backward stepwise selection on the full linear model
linear_backward <- stepAIC(norm_full_linear, direction="backward", trace = FALSE)
linear_backward$anova                         # exclude relative humidity and wind speed from the linear model
linear_backward$coefficients

# Check multi-collinearity of predictors in the backward model
car::vif(linear_backward)

# Resulting linear model 
linear <- lm(R_calculated~ Temp_ave +  
                    At_home_average + Traveling_average + Schools + Catering + Events + Facemasks, 
                  data = R2DATA)
summary(linear)     # Multiple R-squared:  0.8624,	Adjusted R-squared:  0.8589


## 3.3.2 INTERACTION MODEL -----------------------------------------------------
# Full interaction model (including all variables)
full_interaction <- lm(R_calculated~ Rel_hum + Temp_ave + Wind_speed + 
                         At_home_average + Traveling_average + Schools + Catering + Events + Facemasks +
                         Rel_hum*Temp_ave + At_home_average*Traveling_average*Events + At_home_average*Traveling_average*Schools +
                         At_home_average*Traveling_average*Catering + At_home_average*Traveling_average*Facemasks
                       , data = R2DATA) 
summary(full_interaction)    # Multiple R-squared:  0.8979,	Adjusted R-squared:  0.8888

# Apply backward stepwise selection on the full interaction model
interaction_backward <- stepAIC(full_interaction, direction="backward", trace = FALSE)
interaction_backward$anova
interaction_backward$coefficients


## 3.3.3 RESIDUAL PLOT AND HISTOGRAM 
## IDENTIFY NON-LINEARITY; RESIDUAL PLOTS --------------------------------------
par(mfrow=c(1,2))
plot(predict(linear),residuals(linear)) 
plot(predict(interaction_backward),residuals(interaction_backward)) 


## RESIDUAL HISTOGRAMS ---------------------------------------------------------
# LINEAR MODEL PLOT
r0histogram <- ggplot2::qplot(linear_backward$residuals,
                     geom = "histogram",
                     bins = 40) +
  ggplot2::labs(title = "Histogram of residuals for linear regression model",
       x = "residual")
r0histogram 

r0histogramint <- ggplot2::qplot(interaction_backward$residuals,
                        geom = "histogram",
                        bins = 40) +
  ggplot2::labs(title = "Histogram of residuals for interaction regression model",
       x = "residual")
r0histogramint  


# 3.3.4 BOOTSTRAP BACKWARD STEPWISE SELECTION ---------------------------------
set.seed(100)
BootBack <- bootStepAIC::boot.stepAIC(linear_backward, data = R2DATA, B = 500, alpha = 0.05, 
                         direction = "backward", verbose = T)
BootBack$Significance # shows significance of all variables included in the model
BootBack$OrigStepAIC
BootBack$Covariates


# 3.3.5 CALCULATE TEST ERROR (MSE) AND ADJUSTED R2 AND CORRECTED R2
## TEST ERROR -----------------------------------------------------------------
## TESTING AND TRAINING SET
# Datasets for reproduction rate
set.seed(1234)
modelR <- caret::createDataPartition(R2DATA$R_calculated, p=0.8, list=FALSE)
trainR <- R2DATA[ modelR, ]
testR <- R2DATA[ -modelR, ]

## 1) LINEAR MODEL
# MODEL Re linear
trainingR_linear <- lm(R_calculated~ Temp_ave +  At_home_average + Traveling_average + 
                  Schools + Catering + Events + Facemasks, data = trainR)
summary(trainingR_linear)       

# MSE Re linear
testingR_linear <- predict(trainingR_linear, newdata = testR)
MSER_linear <- mean((testingR_linear - testR$R_calculated)^2)
MSER_linear          # 0.01579414
 

## 2) INTERACTION MODEL
# MODEL Re interaction
trainingR_interaction <- lm(R_calculated ~ Temp_ave + Wind_speed + At_home_average + Traveling_average + 
  Schools + Events + Facemasks + At_home_average:Traveling_average + 
  At_home_average:Events + At_home_average:Schools + Traveling_average:Schools + 
  At_home_average:Facemasks + Traveling_average:Facemasks + 
  At_home_average:Traveling_average:Schools + At_home_average:Traveling_average:Facemasks, data = trainR)
summary(trainingR_interaction)        

# MSE Re interaction
testingR_interaction <- predict(trainingR_interaction, newdata = testR)
MSER_interaction <- mean((testingR_interaction - testR$R_calculated)^2)
MSER_interaction      # 0.01413806

        

# BOOTSTRAP MSE AND R2 -------------------------------------------------------
## 1) LINEAR MODEL
## BOOTSTRAP OPTIMISM CALCULATIONS 
rsq <- function(x,y) cor(x,y)^2

# OUTCOME MODEL R2 
my_boot <- function(data,index){
  bootdata <- data[index,]
  f <- lm(R_calculated ~  Temp_ave +  At_home_average + Traveling_average + 
            Schools + Catering + Events + Facemasks
          , data=bootdata)
  p <- predict(f, newdata = data)
  p_orig <- predict(f,newdata = bootdata)
  MSE <- mean((p - data$R_calculated)^2)
  MSEorig <- mean((p_orig - bootdata$R_calculated)^2)
  Optimism_MSE <- MSE - MSEorig
  r2 <- rsq(p,data$R_calculated)
  r2_orig <- rsq(p_orig,bootdata$R_calculated)
  r2correction <- r2 - r2_orig
  return(c(Optimism_MSE, MSE, MSEorig, r2, r2_orig, r2correction))}

set.seed(2020)
result <- boot::boot(data = R2DATA, my_boot, R=500)
meanOptimism <- mean(result$t[,1])
plot(result, index = 1)
histogram(result$t[,2])  ## histogram AUC bootstrap model
histogram(result$t[,3])  ## histogram AUC bootstrap model on original data

colnames(result$t) <- c("MSE optimism", "MSE", "MSE orig","r2","r2 orig","r2 correction")
head(result$t)
colMeans(result$t) 
# MSE optimism           MSE           MSE orig      r2            r2 orig      r2 correction 
# 0.00186968             0.02288936    0.02101968    0.85878161    0.86914656   -0.01036494 


## 2) INTERACTION MODEL
## BOOTSTRAP OPTIMISM CALCULATIONS 
# OUTCOME MODEL R2 
my_boot <- function(data,index){
  bootdata <- data[index,]
  f <- lm(R_calculated ~ Temp_ave + Wind_speed + At_home_average + Traveling_average + 
            Schools + Events + Facemasks + At_home_average:Traveling_average + 
            At_home_average:Events + At_home_average:Schools + Traveling_average:Schools + 
            At_home_average:Facemasks + Traveling_average:Facemasks + 
            At_home_average:Traveling_average:Schools + At_home_average:Traveling_average:Facemasks
          , data=bootdata)
  p <- predict(f, newdata = data)
  p_orig <- predict(f,newdata = bootdata)
  MSE <- mean((p - data$R_calculated)^2)
  MSEorig <- mean((p_orig - bootdata$R_calculated)^2)
  Optimism_MSE <- MSE - MSEorig
  r2 <- rsq(p,data$R_calculated)
  r2_orig <- rsq(p_orig,bootdata$R_calculated)
  r2correction <- r2 - r2_orig
  return(c(Optimism_MSE, MSE, MSEorig, r2, r2_orig, r2correction))}

set.seed(2020)
result <- boot::boot(data = R2DATA, my_boot, R=500)
meanOptimism <- mean(result$t[,1])
plot(result, index = 1)
histogram(result$t[,2])  ## histogram AUC bootstrap model
histogram(result$t[,3])  ## histogram AUC bootstrap model on original data

colnames(result$t) <- c("MSE optimism", "MSE", "MSE orig","r2","r2 orig","r2 correction")
head(result$t)
colMeans(result$t)
# MSE optimism           MSE           MSE orig      r2            r2 orig      r2 correction 
# 0.002704047            0.018236064   0.015532017   0.887939171   0.903482636  -0.015543464 


# 4. NUMBER OF CONFIRMED CASES PER DAY ----------------------------------------
## DEVELOP MODEL FOR THE NUMBER OF CONFIRMED CASES PER DAY --------------------

# 4.1 DEVELOP MODELS 
# Linear model
Testing <- lm(Confirmed_infected~AverageTests+Besmettelijk_9, data = TestingDATA)
summary(Testing)

# Linear model - with logarithmic response
TestingLOG <- lm(log(Confirmed_infected)~AverageTests+Besmettelijk_9, data = TestingDATA)
summary(TestingLOG)


# 4.2 RESIDUAL PLOT OF THE TWO TESTING MODELS
par(mfrow=c(1,2))
plot(predict(Testing),residuals(Testing)) 
plot(predict(TestingLOG),residuals(TestingLOG)) 


# 4.3 HISTOGRAM OF RESIDUALS
r0histogram <- ggplot2::qplot(TestingLOG$residuals,
                     geom = "histogram",
                     bins = 40) +
  ggplot2::labs(title = "Histogram of residuals for testing",
       x = "residual")
r0histogram  


 
