# Supplementary material for: Predicting the spread of covid-19 and the impact of government measures at the early stage of the pandemic: The Dutch case—Stricter but short-term measures are better
Source: PLoS One. 2023 May 12;18(5):e0283086. doi: 10.1371/journal.pone.0283086 (PMC10180597; doi:10.1371/journal.pone.0283086)
Supplement: S1 Data — (ZIP) [file pone.0283086.s016.zip › COVID19 model.mdl]

{UTF-8}
adoption of government measures=
	-2.66906*home behaviour+0.918789*traveling behaviour
	~	
	~	-3.03728*home behaviour+0.500263*traveling behaviour
	|

humidity=
	0
	~	
	~		|

measures=
	0.047276*school openings-0.040571*catering openings-0.075629*event allowance+0.061329\
		*facemasks
	~	
	~	0.04438*school openings-0.042718*catering openings-0.073921*event \
		allowance+0.091986*facemasks
	|

weather=
	-0.014571*average temperature+humidity+wind speed
	~	
	~	-0.012779*average temperature+humidity+wind speed
	|

wind speed=
	0
	~	
	~		|

effective reproduction rate=
	1.2593+weather+adoption of government measures+measures
	~	Dmnl
	~	1.34815+weather+adoption of government measures+measures
	|

average temperature:INTERPOLATE::=
	GET XLS DATA('Scenarios for study revised.xlsx', 'Validation', 'A', 'J2')
	~	degrees/Day
	~		|

Cases confirmed= INTEG (
	confirmation-dying confirmed-recovering confirmed,
		0)
	~	people
	~		|

cases confirmed infectious=
	(Cases confirmed+no confirmation+confirmation)*(1-quarantine fraction)
	~	people/Day
	~		|

cases confirmed not infectious=
	Cases confirmed*quarantine fraction
	~	people/Day
	~		|

Cases not confirmed= INTEG (
	no confirmation-dying not confirmed-recovering not confirmed,
		0)
	~	people
	~		|

catering openings:INTERPOLATE::=
	GET XLS DATA('Scenarios for study revised.xlsx', 'Validation', 'A', 'E2')
	~	
	~		|

confirmation=
	IF THEN ELSE(Time<date first confirmed case,0,(IF THEN ELSE(confirmed cases>(Infected\
		/Testing delay),(Infected
	/Testing delay),(confirmed cases/Testing delay)
	)))
	~	people/Day
	~		|

confirmed cases=
	EXP(4.869+4.559e-05*number of tests averaged+0.0001361*infectious)
	~	people/Day
	~		|

date first confirmed case=
	25
	~	Days
	~		|

delay hospitalization=
	5
	~	Days
	~		|

Died= INTEG (
	dying confirmed+dying not confirmed,
		0)
	~	people
	~		|

dying confirmed=
	(IFR*Cases confirmed)/infection duration
	~	people/Day
	~		|

dying not confirmed=
	(Cases not confirmed*IFR)/infection duration
	~	people/Day
	~		|

event allowance:INTERPOLATE::=
	GET XLS DATA('Scenarios for study revised.xlsx', 'Validation', 'A', 'D2')
	~	
	~		|

Exposed= INTEG (
	infecting-incubating,
		initial exposed)
	~	people
	~		|

facemasks:INTERPOLATE::=
	GET XLS DATA('Scenarios for study revised.xlsx', 'Validation', 'A', 'F2')
	~	
	~		|

fraction susceptible=
	Susceptible/population
	~	ratio
	~		|

home behaviour:INTERPOLATE::=
	GET XLS DATA('Scenarios for study revised.xlsx', 'Validation', 'A', 'G2')
	~	
	~		|

hospital admissions= DELAY FIXED (
	(hospitalization fraction*incubating),delay hospitalization,0)
	~	people/Day
	~		|

hospitalization fraction=
	0.00985
	~	ratio
	~		|

IC admissions=
	hospital admissions*IC fraction
	~	people
	~		|

IC fraction=
	0.2
	~	
	~		|

IFR=
	0.0037
	~	ratio
	~		|

incubating=
	Exposed/incubation period
	~	people/Day
	~		|

incubation period=
	4
	~	Days
	~		|

Infected= INTEG (
	incubating-confirmation-no confirmation,
		initial infected)
	~	people
	~		|

infecting=
	(Re effective/infection duration)*fraction susceptible*infectious population
	~	people/Day
	~		|

infection duration=
	5.5
	~	Days
	~		|

infectious=
	DELAY FIXED((infectious population/9),1,0)
	~	people/Day
	~		|

infectious population=
	cases confirmed infectious+Infected+Cases not confirmed
	~	people/Day
	~		|

initial exposed=
	400
	~	people
	~		|

initial infected=
	100
	~	people
	~		|

initial reproduction rate=
	2.5
	~	Dmnl
	~		|

no confirmation=
	(Infected-confirmation)/Testing delay
	~	people/Day
	~		|

number of tests:INTERPOLATE::=
	GET XLS DATA('Scenarios for study revised.xlsx', 'Validation', 'A', 'I2')
	~	tests
	~		|

population=
	1.74e+07
	~	people
	~		|

quarantine fraction=
	0.6
	~	ratio
	~		|

Re effective=
	IF THEN ELSE(Time<start date pandemic,initial reproduction rate,(weight*initial reproduction rate\
		+(1-weight)*effective reproduction rate
	))
	~	Dmnl
	~		|

real IFR=
	IF THEN ELSE(Time<2,0,(Died/Total infected))
	~	
	~		|

Recovered= INTEG (
	recovering confirmed+recovering not confirmed,
		0)
	~	people
	~		|

recovering confirmed=
	(Cases confirmed*(1-IFR))/infection duration
	~	people/Day
	~		|

recovering not confirmed=
	(Cases not confirmed*(1-IFR))/infection duration
	~	people/Day
	~		|

school openings:INTERPOLATE::=
	GET XLS DATA('Scenarios for study revised.xlsx', 'Validation', 'A', 'C2')
	~	
	~		|

start date pandemic=
	25
	~	Days
	~		|

Susceptible= INTEG (
	-infecting,
		population-initial infected-initial exposed)
	~	people
	~		|

testing 1=
	DELAY FIXED(number of tests,1,0)
	~	
	~		|

testing 2= DELAY FIXED (
	number of tests,2,0)
	~	
	~		|

testing 3=
	DELAY FIXED(number of tests,3,0)
	~	
	~		|

testing 4=
	DELAY FIXED(number of tests,4,0)
	~	
	~		|

testing 5=
	DELAY FIXED(number of tests,5,0)
	~	
	~		|

testing 6=
	DELAY FIXED(number of tests,6,0)
	~	
	~		|

testing 7=
	DELAY FIXED(number of tests,7,0)
	~	
	~		|

Testing delay=
	1
	~	Days
	~		|

number of tests averaged=
	(testing 1+testing 2+testing 3+testing 4+testing 5+testing 6+testing 7)/7
	~	tests
	~		|

Total confirmed= INTEG (
	confirmation,
		0)
	~	people
	~		|

Total deaths= INTEG (
	total dying,
		0)
	~	people
	~		|

total dying=
	DELAY FIXED((dying confirmed+dying not confirmed),14,0)
	~	
	~		|

Total hospitalizations= INTEG (
	hospital admissions,
		0)
	~	people
	~		|

Total IC occupations= INTEG (
	IC admissions,
		0)
	~	people
	~		|

Total infected= INTEG (
	infecting,
		0)
	~	infecting
	~		|

traveling behaviour:INTERPOLATE::=
	GET XLS DATA('Scenarios for study revised.xlsx', 'Validation', 'A', 'H2')
	~	
	~		|

weight=
	SMOOTH N(0,(start date pandemic+7),1,start date pandemic)
	~	
	~		|

********************************************************
	.Control
********************************************************~
		Simulation Control Parameters
	|

FINAL TIME  = 302
	~	Day
	~	The final time for the simulation.
	|

INITIAL TIME  = 0
	~	Day
	~	The initial time for the simulation.
	|

SAVEPER  = 
        TIME STEP
	~	Day [0,?]
	~	The frequency with which output is stored.
	|

TIME STEP  = 1
	~	Day [0,?]
	~	The time step for the simulation.
	|

\\\---/// Sketch information - do not modify anything except names
V300  Do not put anything below this section - it will be ignored
*Main model
$192-192-192,0,Times New Roman|12||0-0-0|0-0-0|0-0-255|-1--1--1|-1--1--1|96,96,90,0
10,1,Susceptible,524,186,40,20,3,3,0,0,0,0,0,0,0,0,0,0,0,0
10,2,Exposed,521,293,40,20,3,3,0,0,0,0,0,0,0,0,0,0,0,0
10,3,Infected,520,410,40,20,3,3,0,0,0,0,0,0,0,0,0,0,0,0
10,4,Cases confirmed,357,508,40,20,3,3,0,0,0,0,0,0,0,0,0,0,0,0
10,5,Cases not confirmed,681,505,40,20,3,3,0,0,0,0,0,0,0,0,0,0,0,0
10,6,Died,360,649,40,20,3,3,0,0,0,0,0,0,0,0,0,0,0,0
10,7,Recovered,680,657,40,20,3,3,0,0,0,0,0,0,0,0,0,0,0,0
1,8,10,2,4,0,0,22,0,0,0,-1--1--1,,1|(524,258)|
1,9,10,1,100,0,0,22,0,0,0,-1--1--1,,1|(524,218)|
11,10,1652,524,237,8,6,33,3,0,0,4,0,0,0,0,0,0,0,0,0
10,11,infecting,559,237,27,11,40,3,0,0,-1,0,0,0,0,0,0,0,0,0
1,12,14,3,4,0,0,22,0,0,0,-1--1--1,,1|(522,373)|
1,13,14,2,100,0,0,22,0,0,0,-1--1--1,,1|(522,329)|
11,14,1146,522,351,8,6,33,3,0,0,4,0,0,0,0,0,0,0,0,0
10,15,incubating,562,351,32,11,40,3,0,0,-1,0,0,0,0,0,0,0,0,0
1,16,18,5,4,0,0,22,0,0,0,-1--1--1,,1|(677,451)|
1,17,18,3,100,0,0,22,0,0,0,-1--1--1,,1|(615,410)|
11,18,1168,677,410,6,8,34,3,0,0,1,0,0,0,0,0,0,0,0,0
10,19,no confirmation,677,429,49,11,40,3,0,0,-1,0,0,0,0,0,0,0,0,0
1,20,22,4,4,0,0,22,0,0,0,-1--1--1,,1|(354,453)|
1,21,22,3,100,0,0,22,0,0,0,-1--1--1,,1|(420,410)|
11,22,706,354,410,6,8,34,3,0,0,1,0,0,0,0,0,0,0,0,0
10,23,confirmation,354,429,39,11,40,3,0,0,-1,0,0,0,0,0,0,0,0,0
1,24,26,6,4,0,0,22,0,0,0,-1--1--1,,1|(358,606)|
1,25,26,4,100,0,0,22,0,0,0,-1--1--1,,1|(358,550)|
11,26,596,358,578,8,6,33,3,0,0,4,0,0,0,0,0,0,0,0,0
10,27,dying confirmed,416,578,50,11,40,3,0,0,-1,0,0,0,0,0,0,0,0,0
1,28,30,6,4,0,0,22,0,0,0,-1--1--1,,3|(508,653)|(508,653)|(454,653)|
1,29,30,5,100,0,0,22,0,0,0,-1--1--1,,1|(508,505)|
11,30,618,508,579,8,6,33,3,0,0,4,0,0,0,0,0,0,0,0,0
10,31,dying not confirmed,548,579,32,19,40,3,0,0,-1,0,0,0,0,0,0,0,0,0
1,32,34,7,4,0,0,22,0,0,0,-1--1--1,,1|(680,612)|
1,33,34,5,100,0,0,22,0,0,0,-1--1--1,,1|(680,550)|
11,34,794,680,581,8,6,33,3,0,0,4,0,0,0,0,0,0,0,0,0
10,35,recovering not confirmed,734,581,46,19,40,3,0,0,-1,0,0,0,0,0,0,0,0,0
1,36,38,7,4,0,0,22,0,0,0,-1--1--1,,3|(680,700)|(680,699)|(680,688)|
1,37,38,4,100,0,0,22,0,0,0,-1--1--1,,3|(260,508)|(260,508)|(288,508)|
11,38,816,260,700,6,8,34,3,0,0,1,0,0,0,0,0,0,0,0,0
10,39,recovering confirmed,260,727,34,19,40,3,0,0,-1,0,0,0,0,0,0,0,0,0
10,40,infection duration,634,208,54,11,8,3,0,2,0,0,0,0,-1--1--1,0-0-0,|12||128-192-0,0,0,0,0,0,0
10,41,incubation period,641,327,54,11,8,3,0,2,0,0,0,0,-1--1--1,0-0-0,|12||128-192-0,0,0,0,0,0,0
10,42,initial exposed,389,303,45,11,8,3,0,2,0,0,0,0,-1--1--1,0-0-0,|12||128-192-0,0,0,0,0,0,0
10,43,initial infected,387,209,43,11,8,3,0,2,0,0,0,0,-1--1--1,0-0-0,|12||128-192-0,0,0,0,0,0,0
10,44,IFR,453,487,14,11,8,3,0,2,0,0,0,0,-1--1--1,0-0-0,|12||128-192-0,0,0,0,0,0,0
10,45,population,432,93,34,11,8,3,0,2,0,0,0,0,-1--1--1,0-0-0,|12||0-128-255,0,0,0,0,0,0
10,46,fraction susceptible,377,149,60,11,8,3,0,2,0,0,0,0,-1--1--1,0-0-0,|12||0-128-255,0,0,0,0,0,0
1,47,45,46,1,0,0,0,0,128,0,-1--1--1,,1|(358,115)|
1,48,46,11,1,0,0,0,0,128,0,-1--1--1,,1|(417,180)|
1,49,40,11,1,0,0,0,0,128,0,-1--1--1,,1|(609,231)|
10,50,effective reproduction rate,963,287,55,19,8,3,0,2,0,0,0,0,-1--1--1,0-0-0,|12||128-192-0,0,0,0,0,0,0
1,51,1,46,0,0,0,0,0,128,0,-1--1--1,,1|(458,169)|
1,52,45,1,0,0,0,0,0,128,1,-1--1--1,,1|(468,130)|
1,53,42,1,0,0,0,0,0,64,1,-1--1--1,,1|(445,253)|
1,54,43,1,0,0,0,0,0,64,1,-1--1--1,,1|(450,198)|
1,55,2,15,0,0,0,0,0,128,0,-1--1--1,,1|(540,320)|
1,56,41,15,1,0,0,0,0,128,0,-1--1--1,,1|(627,345)|
1,57,42,2,0,0,0,0,0,64,1,-1--1--1,,1|(450,298)|
1,58,43,3,0,0,0,0,0,64,1,-1--1--1,,1|(446,299)|
1,59,23,19,0,0,0,0,0,64,0,-1--1--1,,1|(503,429)|
1,60,3,19,0,0,0,0,0,64,0,-1--1--1,,1|(587,417)|
10,61,Testing delay,785,394,42,11,8,3,0,2,-1,0,0,0,-1--1--1,0-0-0,|12||192-192-192,0,0,0,0,0,0
1,62,61,19,0,0,0,0,0,64,0,-1--1--1,,1|(737,409)|
10,63,infection duration,575,657,32,19,8,2,0,3,-1,0,0,0,128-128-128,0-0-0,|12||128-192-0,0,0,0,0,0,0
1,64,63,39,1,0,0,0,0,128,0,-1--1--1,,1|(432,733)|
1,65,63,35,1,0,0,0,0,128,0,-1--1--1,,1|(629,602)|
1,66,63,31,1,0,0,0,0,128,0,-1--1--1,,1|(593,602)|
1,67,63,27,1,0,0,0,0,128,0,-1--1--1,,1|(464,627)|
1,68,44,27,1,0,0,0,0,128,0,-1--1--1,,1|(424,522)|
1,69,44,31,1,0,0,0,0,128,0,-1--1--1,,1|(551,527)|
10,70,IFR,629,564,23,11,8,2,0,3,-1,0,0,0,128-128-128,0-0-0,|12||128-192-0,0,0,0,0,0,0
10,71,IFR,223,625,23,11,8,2,0,3,-1,0,0,0,128-128-128,0-0-0,|12||128-192-0,0,0,0,0,0,0
1,72,71,39,1,0,0,0,0,128,0,-1--1--1,,1|(211,674)|
1,73,70,35,1,0,0,0,0,128,0,-1--1--1,,1|(645,584)|
1,74,4,27,0,0,0,0,0,128,0,-1--1--1,,1|(384,542)|
1,75,5,35,0,0,0,0,0,128,0,-1--1--1,,1|(702,537)|
1,76,5,31,0,0,0,0,0,128,0,-1--1--1,,1|(619,539)|
1,77,4,39,1,0,0,0,0,128,0,-1--1--1,,1|(321,612)|
10,78,date first confirmed case,220,448,48,19,8,3,0,2,0,0,0,0,-1--1--1,0-0-0,|12||192-192-192,0,0,0,0,0,0
10,79,Time,255,404,26,11,8,2,0,3,-1,0,0,0,128-128-128,0-0-0,|12||192-192-192,0,0,0,0,0,0
10,80,Testing delay,251,375,51,11,8,2,0,3,-1,0,0,0,128-128-128,0-0-0,|12||192-192-192,0,0,0,0,0,0
1,81,78,23,1,0,0,0,0,128,0,-1--1--1,,1|(304,446)|
1,82,79,23,1,0,0,0,0,128,0,-1--1--1,,1|(292,414)|
1,83,80,23,1,0,0,0,0,128,0,-1--1--1,,1|(293,388)|
10,84,confirmed cases,846,494,51,11,8,3,0,2,0,0,0,0,-1--1--1,0-0-0,|12||192-192-192,0,0,0,0,0,0
10,85,confirmed cases,312,349,60,11,8,2,0,3,-1,0,0,0,128-128-128,0-0-0,|12||192-192-192,0,0,0,0,0,0
1,86,85,23,1,0,0,0,0,128,0,-1--1--1,,1|(334,385)|
1,87,3,23,1,0,0,0,0,128,0,-1--1--1,,1|(432,374)|
10,88,number of tests averaged,977,537,61,27,8,130,0,3,-1,0,0,0,128-128-128,0-0-0,|12||255-0-0,0,0,0,0,0,0
1,89,88,84,0,0,0,0,0,128,0,-1--1--1,,1|(904,513)|
10,90,infectious population,683,242,39,19,8,2,0,3,-1,0,0,0,128-128-128,0-0-0,|12||192-192-192,0,0,0,0,0,0
1,91,90,11,1,0,0,0,0,128,0,-1--1--1,,1|(616,248)|
10,92,infectious,926,449,30,11,8,3,0,2,0,0,0,0,-1--1--1,0-0-0,|12||192-192-192,0,0,0,0,0,0
10,93,infectious population,1029,406,39,19,8,2,0,3,-1,0,0,0,128-128-128,0-0-0,|12||192-192-192,0,0,0,0,0,0
1,94,93,92,0,0,0,0,0,128,0,-1--1--1,,1|(977,427)|
1,95,92,84,1,0,0,0,0,128,0,-1--1--1,,1|(861,443)|
10,96,average temperature,751,138,39,19,8,3,0,2,0,0,0,0,-1--1--1,0-0-0,|12||192-128-192,0,0,0,0,0,0
10,97,facemasks,1037,128,34,11,8,3,0,2,0,0,0,0,-1--1--1,0-0-0,|12||255-160-0,0,0,0,0,0,0
10,98,event allowance,1134,104,39,33,8,131,0,2,0,0,0,0,-1--1--1,0-0-0,|12||255-160-0,0,0,0,0,0,0
10,99,catering openings,1210,151,39,25,8,131,0,2,0,0,0,0,-1--1--1,0-0-0,|12||255-160-0,0,0,0,0,0,0
10,100,school openings,1226,226,34,27,8,131,0,2,0,0,0,0,-1--1--1,0-0-0,|12||255-160-0,0,0,0,0,0,0
10,101,traveling behaviour,1237,312,42,27,8,131,0,2,0,0,0,0,-1--1--1,0-0-0,|12||255-0-0,0,0,0,0,0,0
10,102,home behaviour,1219,395,32,25,8,131,0,2,0,0,0,0,-1--1--1,0-0-0,|12||255-0-0,0,0,0,0,0,0
10,103,Re effective,665,288,47,11,8,2,0,3,-1,0,0,0,128-128-128,0-0-0,|12||192-192-192,0,0,0,0,0,0
1,104,103,11,1,0,0,0,0,128,0,-1--1--1,,1|(587,270)|
12,105,0,128,94,49,19,8,7,0,3,-1,0,0,0,128-192-0,0-0-0,|12||128-192-0,0,0,0,0,0,0
Disease related factors
12,106,0,127,253,40,19,8,7,0,3,-1,0,0,0,255-0-0,0-0-0,|12||255-0-0,0,0,0,0,0,0
Controllable factors
12,107,0,130,146,58,19,8,7,0,3,-1,0,0,0,0-128-255,0-0-0,|12||0-128-255,0,0,0,0,0,0
Population related factors
10,108,weather,841,204,26,11,8,3,0,0,0,0,0,0,0,0,0,0,0,0
10,109,wind speed,814,79,37,11,8,3,0,2,0,0,0,0,-1--1--1,0-0-0,|12||192-128-192,0,0,0,0,0,0
10,110,humidity,892,118,27,11,8,3,0,2,0,0,0,0,-1--1--1,0-0-0,|12||192-128-192,0,0,0,0,0,0
1,111,109,108,1,0,0,0,0,128,0,-1--1--1,,1|(812,125)|
1,112,110,108,1,0,0,0,0,128,0,-1--1--1,,1|(862,165)|
1,113,96,108,1,0,0,0,0,128,0,-1--1--1,,1|(773,180)|
1,114,108,50,1,0,0,0,0,128,0,-1--1--1,,1|(891,252)|
10,115,adoption of government measures,1110,351,41,27,8,131,0,0,0,0,0,0,0,0,0,0,0,0
10,116,measures,1105,204,30,11,8,3,0,0,0,0,0,0,0,0,0,0,0,0
1,117,97,116,1,0,0,0,0,128,0,-1--1--1,,1|(1049,157)|
1,118,98,116,1,0,0,0,0,128,0,-1--1--1,,1|(1107,139)|
1,119,99,116,1,0,0,0,0,128,0,-1--1--1,,1|(1153,164)|
1,120,100,116,1,0,0,0,0,128,0,-1--1--1,,1|(1153,215)|
1,121,116,50,0,0,0,0,0,64,0,-1--1--1,,1|(1047,238)|
1,122,101,115,1,0,0,0,0,128,0,-1--1--1,,1|(1181,319)|
1,123,102,115,1,0,0,0,0,128,0,-1--1--1,,1|(1172,373)|
1,124,115,50,1,0,0,0,0,128,0,-1--1--1,,1|(1049,327)|
12,125,0,127,302,32,11,8,7,0,2,-1,0,0,0,-1--1--1,0-0-0,|12||255-192-0,0,0,0,0,0,0
Measures
12,126,0,127,200,52,19,8,7,0,2,-1,0,0,0,-1--1--1,0-0-0,|12||192-128-192,0,0,0,0,0,0
Weather related factors
\\\---/// Sketch information - do not modify anything except names
V300  Do not put anything below this section - it will be ignored
*Testing capacity
$192-192-192,0,Times New Roman|12||0-0-0|0-0-0|0-0-255|-1--1--1|-1--1--1|96,96,80,0
10,1,number of tests averaged,169,367,34,28,8,131,0,2,0,0,0,0,-1--1--1,0-0-0,|12||255-0-0,0,0,0,0,0,0
10,2,number of tests,476,364,33,19,8,131,0,2,0,0,0,0,-1--1--1,0-0-0,|12||255-0-0,0,0,0,0,0,0
10,3,testing 1,331,204,27,11,8,3,0,0,0,0,0,0,0,0,0,0,0,0
10,4,testing 2,331,249,27,11,8,3,0,0,0,0,0,0,0,0,0,0,0,0
10,5,testing 3,331,301,27,11,8,3,0,0,0,0,0,0,0,0,0,0,0,0
10,6,testing 4,331,352,27,11,8,3,0,0,0,0,0,0,0,0,0,0,0,0
10,7,testing 5,332,403,27,11,8,3,0,0,0,0,0,0,0,0,0,0,0,0
10,8,testing 6,332,455,27,11,8,3,0,0,0,0,0,0,0,0,0,0,0,0
10,9,testing 7,333,509,27,11,8,3,0,0,0,0,0,0,0,0,0,0,0,0
1,10,2,3,0,0,0,0,0,128,0,-1--1--1,,1|(404,285)|
1,11,2,4,0,0,0,0,0,128,0,-1--1--1,,1|(404,306)|
1,12,2,5,0,0,0,0,0,128,0,-1--1--1,,1|(405,333)|
1,13,2,6,0,0,0,0,0,128,0,-1--1--1,,1|(407,358)|
1,14,2,7,0,0,0,0,0,128,0,-1--1--1,,1|(407,381)|
1,15,2,8,0,0,0,0,0,128,0,-1--1--1,,1|(403,409)|
1,16,2,9,0,0,0,0,0,128,0,-1--1--1,,1|(405,435)|
1,17,9,1,0,0,0,0,0,128,0,-1--1--1,,1|(266,451)|
1,18,8,1,0,0,0,0,0,128,0,-1--1--1,,1|(263,417)|
1,19,7,1,0,0,0,0,0,128,0,-1--1--1,,1|(261,387)|
1,20,6,1,0,0,0,0,0,128,0,-1--1--1,,1|(260,357)|
1,21,5,1,0,0,0,0,0,128,0,-1--1--1,,1|(259,329)|
1,22,4,1,0,0,0,0,0,128,0,-1--1--1,,1|(265,296)|
1,23,3,1,0,0,0,0,0,128,0,-1--1--1,,1|(263,272)|
\\\---/// Sketch information - do not modify anything except names
V300  Do not put anything below this section - it will be ignored
*Infectious population
$192-192-192,0,Times New Roman|12||0-0-0|0-0-0|0-0-255|-1--1--1|-1--1--1|96,96,80,0
10,1,quarantine fraction,143,333,58,11,8,3,0,2,0,0,0,0,-1--1--1,0-0-0,|12||255-160-0,0,0,0,0,0,0
10,2,cases confirmed infectious,280,265,52,19,8,3,0,0,0,0,0,0,0,0,0,0,0,0
10,3,cases confirmed not infectious,286,362,64,19,8,3,0,0,0,0,0,0,0,0,0,0,0,0
10,4,confirmation,387,174,48,11,8,2,0,3,-1,0,0,0,128-128-128,0-0-0,|12||128-128-128,0,0,0,0,0,0
10,5,no confirmation,420,223,58,11,8,2,0,3,-1,0,0,0,128-128-128,0-0-0,|12||128-128-128,0,0,0,0,0,0
10,6,Cases confirmed,444,364,37,19,8,2,0,3,-1,0,0,0,128-128-128,0-0-0,|12||128-128-128,0,0,0,0,0,0
1,7,6,2,0,0,0,0,0,128,0,-1--1--1,,1|(368,318)|
1,8,6,3,0,0,0,0,0,128,0,-1--1--1,,1|(385,363)|
1,9,5,2,0,0,0,0,0,128,0,-1--1--1,,1|(364,239)|
1,10,4,2,0,0,0,0,0,128,0,-1--1--1,,1|(343,211)|
1,11,1,2,1,0,0,0,0,128,0,-1--1--1,,1|(183,290)|
1,12,1,3,1,0,0,0,0,128,0,-1--1--1,,1|(183,381)|
10,13,Cases not confirmed,294,522,37,19,8,2,0,3,-1,0,0,0,128-128-128,0-0-0,|12||128-128-128,0,0,0,0,0,0
10,14,Infected,297,580,36,11,8,2,0,3,-1,0,0,0,128-128-128,0-0-0,|12||128-128-128,0,0,0,0,0,0
10,15,cases confirmed infectious,302,637,56,19,8,2,0,3,-1,0,0,0,128-128-128,0-0-0,|12||128-128-128,0,0,0,0,0,0
10,16,infectious population,427,576,34,19,8,3,0,0,0,0,0,0,0,0,0,0,0,0
1,17,13,16,1,0,0,0,0,128,0,-1--1--1,,1|(347,530)|
1,18,15,16,1,0,0,0,0,128,0,-1--1--1,,1|(373,633)|
1,19,14,16,0,0,0,0,0,128,0,-1--1--1,,1|(356,578)|
\\\---/// Sketch information - do not modify anything except names
V300  Do not put anything below this section - it will be ignored
*Reproduction rate
$192-192-192,0,Times New Roman|12||0-0-0|0-0-0|0-0-255|-1--1--1|-1--1--1|96,96,80,0
10,1,Re effective,246,241,38,11,8,3,0,2,0,0,0,0,-1--1--1,0-0-0,|12||128-192-0,0,0,0,0,0,0
10,2,weight,363,192,22,11,8,3,0,0,0,0,0,0,0,0,0,0,0,0
10,3,start date pandemic,368,245,31,19,8,3,0,0,0,0,0,0,0,0,0,0,0,0
10,4,initial reproduction rate,371,310,55,19,8,3,0,2,0,0,0,0,-1--1--1,0-0-0,|12||128-192-0,0,0,0,0,0,0
10,5,Time,171,171,26,11,8,2,0,3,-1,0,0,0,128-128-128,0-0-0,|12||128-128-128,0,0,0,0,0,0
10,6,effective reproduction rate,174,319,60,19,8,2,0,3,-1,0,0,0,128-128-128,0-0-0,|12||128-128-128,0,0,0,0,0,0
1,7,5,1,0,0,0,0,0,128,0,-1--1--1,,1|(202,201)|
1,8,6,1,0,0,0,0,0,128,0,-1--1--1,,1|(208,281)|
1,9,2,1,1,0,0,0,0,128,0,-1--1--1,,1|(276,191)|
1,10,4,1,1,0,0,0,0,128,0,-1--1--1,,1|(278,315)|
1,11,3,1,0,0,0,0,0,128,0,-1--1--1,,1|(317,243)|
1,12,3,2,0,0,0,0,0,64,0,-1--1--1,,1|(366,221)|
\\\---/// Sketch information - do not modify anything except names
V300  Do not put anything below this section - it will be ignored
*Indicators
$192-192-192,0,Times New Roman|12||0-0-0|0-0-0|0-0-255|-1--1--1|-1--1--1|96,96,90,0
10,1,Total infected,184,135,40,20,3,3,0,0,0,0,0,0,0,0,0,0,0,0
10,2,Total confirmed,182,244,40,20,3,3,0,0,0,0,0,0,0,0,0,0,0,0
10,3,infecting,304,98,36,11,8,2,0,3,-1,0,0,0,128-128-128,0-0-0,|12||128-128-128,0,0,0,0,0,0
1,4,3,1,0,0,0,0,0,128,0,-1--1--1,,1|(253,113)|
10,5,confirmation,297,201,48,11,8,2,0,3,-1,0,0,0,128-128-128,0-0-0,|12||128-128-128,0,0,0,0,0,0
1,6,5,2,0,0,0,0,0,128,0,-1--1--1,,1|(251,218)|
10,7,real IFR,315,151,27,11,8,3,0,2,0,0,0,0,-1--1--1,0-0-0,|12||128-192-0,0,0,0,0,0,0
10,8,Died,470,175,26,11,8,2,0,3,-1,0,0,0,128-128-128,0-0-0,|12||128-128-128,0,0,0,0,0,0
1,9,8,7,0,0,0,0,0,64,0,-1--1--1,,1|(399,164)|
10,10,Time,469,122,26,11,8,2,0,3,-1,0,0,0,128-128-128,0-0-0,|12||128-128-128,0,0,0,0,0,0
1,11,10,7,0,0,0,0,0,64,0,-1--1--1,,1|(399,134)|
1,12,1,7,0,0,0,0,0,64,0,-1--1--1,,1|(249,142)|
10,13,Total hospitalizations,187,353,53,21,3,131,0,0,0,0,0,0,0,0,0,0,0,0
10,14,Total IC occupations,184,451,46,21,3,131,0,0,0,0,0,0,0,0,0,0,0,0
10,15,Total deaths,186,611,45,23,3,131,0,0,0,0,0,0,0,0,0,0,0,0
10,16,total dying,322,611,33,11,8,3,0,0,0,0,0,0,0,0,0,0,0,0
10,17,dying confirmed,446,573,48,22,8,130,0,3,-1,0,0,0,128-128-128,0-0-0,|12||128-128-128,0,0,0,0,0,0
10,18,dying not confirmed,443,656,37,19,8,2,0,3,-1,0,0,0,128-128-128,0-0-0,|12||128-128-128,0,0,0,0,0,0
1,19,17,16,0,0,0,0,0,128,0,-1--1--1,,1|(383,591)|
1,20,18,16,0,0,0,0,0,128,0,-1--1--1,,1|(385,634)|
1,21,16,15,0,0,0,0,0,128,0,-1--1--1,,1|(267,611)|
10,22,hospital admissions,371,353,60,11,8,3,0,0,0,0,0,0,0,0,0,0,0,0
10,23,IC admissions,365,450,45,11,8,3,0,0,0,0,0,0,0,0,0,0,0,0
10,24,IC fraction,452,500,35,11,8,3,0,2,0,0,0,0,-1--1--1,0-0-0,|12||0-128-255,0,0,0,0,0,0
1,25,22,23,1,0,0,0,0,128,0,-1--1--1,,1|(420,374)|
1,26,24,23,1,0,0,0,0,128,0,-1--1--1,,1|(375,489)|
1,27,23,14,0,0,0,0,0,128,0,-1--1--1,,1|(282,450)|
10,28,hospitalization fraction,461,284,45,19,8,3,0,2,0,0,0,0,-1--1--1,0-0-0,|12||0-128-255,0,0,0,0,0,0
1,29,28,22,1,0,0,0,0,128,0,-1--1--1,,1|(376,279)|
10,30,incubating,534,334,41,11,8,2,0,3,-1,0,0,0,128-128-128,0-0-0,|12||128-128-128,0,0,0,0,0,0
1,31,30,22,0,0,0,0,0,128,0,-1--1--1,,1|(468,341)|
10,32,delay hospitalization,538,369,45,19,8,3,0,0,0,0,0,0,0,0,0,0,0,0
1,33,32,22,0,0,0,0,0,128,0,-1--1--1,,1|(468,362)|
1,34,22,13,0,0,0,0,0,128,0,-1--1--1,,1|(282,353)|
///---\\\
:L<%^E!@
9:Actual
18:COVID19 model - Copy.vsc
20:COVID19 model - Copy.lst
15:0,0,0,0,0,0
19:90,0
27:0,
34:0,
42:1
72:0
73:0
4:Time
5:home behaviour
35:Date
36:YYYY-MM-DD
37:2020
38:2
39:2
40:4
41:0
76:0
77:0
78:0
79:0
80:0
81:0
24:0
25:302
26:302
75:
43:
