# Supplementary material for: Predicting the spread of covid-19 and the impact of government measures at the early stage of the pandemic: The Dutch case—Stricter but short-term measures are better
Source: PLoS One. 2023 May 12;18(5):e0283086. doi: 10.1371/journal.pone.0283086 (PMC10180597; doi:10.1371/journal.pone.0283086)
Supplement: S1 Data — (ZIP) [file pone.0283086.s016.zip › Incidence.csv]

Date	Hospital_admissions	Confirmed_RIVM	Hospitalized_infected	Confirmed_infected
17/02/2020			3
18/02/2020			4
19/02/2020			2
20/02/2020			8	5
21/02/2020			10	5
22/02/2020			10	14
23/02/2020			13	13
24/02/2020			11	47
25/02/2020			22	41
26/02/2020			8	44
27/02/2020	3	5	21	43
28/02/2020	4	5	32	32
29/02/2020	2	14	35	46
01/03/2020	8	13	47	72
02/03/2020	10	47	70	78
03/03/2020	10	41	87	138
04/03/2020	13	44	72	168
05/03/2020	11	43	91	186
06/03/2020	22	32	168	222
07/03/2020	8	46	162	221
08/03/2020	21	72	219	235
09/03/2020	32	78	310	271
10/03/2020	35	138	302	370
11/03/2020	47	168	249	458
12/03/2020	70	186	281	515
13/03/2020	87	222	511	696
14/03/2020	72	221	493	668
15/03/2020	91	235	512	540
16/03/2020	168	271	502	619
17/03/2020	162	370	620	1120
18/03/2020	219	458	352	1049
19/03/2020	310	515	296	1051
20/03/2020	302	696	497	1179
21/03/2020	249	668	360	986
22/03/2020	281	540	344	746
23/03/2020	511	619	388	806
24/03/2020	493	1120	373	1124
25/03/2020	512	1049	206	1042
26/03/2020	502	1051	255	1028
27/03/2020	620	1179	348	1222
28/03/2020	352	986	226	1096
29/03/2020	296	746	228	858
30/03/2020	497	806	204	772
31/03/2020	360	1124	223	1088
01/04/2020	344	1042	140	1345
02/04/2020	388	1028	151	1315
03/04/2020	373	1222	177	1394
04/04/2020	206	1096	171	1054
05/04/2020	255	858	125	823
06/04/2020	348	772	127	756
07/04/2020	226	1088	141	816
08/04/2020	228	1345	79	1114
09/04/2020	204	1315	84	1167
10/04/2020	223	1394	113	1274
11/04/2020	140	1054	111	994
12/04/2020	151	823	90	623
13/04/2020	177	756	95	585
14/04/2020	171	816	80	712
15/04/2020	125	1114	50	971
16/04/2020	127	1167	44	796
17/04/2020	141	1274	64	660
18/04/2020	79	994	88	576
19/04/2020	84	623	53	379
20/04/2020	113	585	68	177
21/04/2020	111	712	50	393
22/04/2020	90	971	30	459
23/04/2020	95	796	37	507
24/04/2020	80	660	59	491
25/04/2020	50	576	26	312
26/04/2020	44	379	55	175
27/04/2020	64	177	44	285
28/04/2020	88	393	56	251
29/04/2020	53	459	31	302
30/04/2020	68	507	22	298
01/05/2020	50	491	47	327
02/05/2020	30	312	24	252
03/05/2020	37	175	33	152
04/05/2020	59	285	24	169
05/05/2020	26	251	29	218
06/05/2020	55	302	21	295
07/05/2020	44	298	28	185
08/05/2020	56	327	34	210
09/05/2020	31	252	17	156
10/05/2020	22	152	27	113
11/05/2020	47	169	11	103
12/05/2020	24	218	30	180
13/05/2020	33	295	14	294
14/05/2020	24	185	18	192
15/05/2020	29	210	31	196
16/05/2020	21	156	26	202
17/05/2020	28	113	15	151
18/05/2020	34	103	13	126
19/05/2020	17	180	20	173
20/05/2020	27	294	19	191
21/05/2020	11	192	13	206
22/05/2020	30	196	15	166
23/05/2020	14	202	21	170
24/05/2020	18	151	14	98
25/05/2020	31	126	10	98
26/05/2020	26	173	10	123
27/05/2020	15	191	4	185
28/05/2020	13	206	7	262
29/05/2020	20	166	11	222
30/05/2020	19	170	9	186
31/05/2020	13	98	5	134
01/06/2020	15	98	11	155
02/06/2020	21	123	9	142
03/06/2020	14	185	3	182
04/06/2020	10	262	3	205
05/06/2020	10	222	5	195
06/06/2020	4	186	9	131
07/06/2020	7	134	5	147
08/06/2020	11	155	5	129
09/06/2020	9	142	3	119
10/06/2020	5	182	3	137
11/06/2020	11	205	4	83
12/06/2020	9	195	9	102
13/06/2020	3	131	2	98
14/06/2020	3	147	6	57
15/06/2020	5	129	7	71
16/06/2020	9	119	1	75
17/06/2020	5	137	2	113
18/06/2020	5	83	5	83
19/06/2020	3	102	5	69
20/06/2020	3	98	2	81
21/06/2020	4	57	4	68
22/06/2020	9	71	4	50
23/06/2020	2	75	3	58
24/06/2020	6	113	1	74
25/06/2020	7	83	1	75
26/06/2020	1	69	2	59
27/06/2020	2	81	4	77
28/06/2020	5	68	5	45
29/06/2020	5	50	4	42
30/06/2020	2	58	5	49
01/07/2020	4	74	1	58
02/07/2020	4	75	2	62
03/07/2020	3	59	4	98
04/07/2020	1	77	5	74
05/07/2020	1	45	2	88
06/07/2020	2	42	2	101
07/07/2020	4	49	5	95
08/07/2020	5	58	6	150
09/07/2020	4	62	8	134
10/07/2020	5	98	3	162
11/07/2020	1	74	5	135
12/07/2020	2	88	4	153
13/07/2020	4	101	9	179
14/07/2020	5	95	10	167
15/07/2020	2	150	10	140
16/07/2020	2	134	5	217
17/07/2020	5	162	8	188
18/07/2020	6	135	10	193
19/07/2020	8	153	3	202
20/07/2020	3	179	17	202
21/07/2020	5	167	13	235
22/07/2020	4	140	10	349
23/07/2020	9	217	11	343
24/07/2020	10	188	17	554
25/07/2020	10	193	9	368
26/07/2020	5	202	9	336
27/07/2020	8	202	11	472
28/07/2020	10	235	14	491
29/07/2020	3	349	18	668
30/07/2020	17	343	20	539
31/07/2020	13	554	18	564
01/08/2020	10	368	28	627
02/08/2020	11	336	20	571
03/08/2020	17	472	20	529
04/08/2020	9	491	15	679
05/08/2020	9	668	16	605
06/08/2020	11	539	18	685
07/08/2020	14	564	22	590
08/08/2020	18	627	11	546
09/08/2020	20	571	15	438
10/08/2020	18	529	26	430
11/08/2020	28	679	19	564
12/08/2020	20	605	10	576
13/08/2020	20	685	15	503
14/08/2020	15	590	11	519
15/08/2020	16	546	19	498
16/08/2020	18	438	11	529
17/08/2020	22	430	9	438
18/08/2020	11	564	12	530
19/08/2020	15	576	4	466
20/08/2020	26	503	12	527
21/08/2020	19	519	17	554
22/08/2020	10	498	14	524
23/08/2020	15	529	16	547
24/08/2020	11	438	13	568
25/08/2020	19	530	19	622
26/08/2020	11	466	18	624
27/08/2020	9	527	22	718
28/08/2020	12	554	30	784
29/08/2020	4	524	24	814
30/08/2020	12	547	36	847
31/08/2020	17	568	20	1033
01/09/2020	14	622	42	1115
02/09/2020	16	624	25	1021
03/09/2020	13	718	27	1135
04/09/2020	19	784	59	1217
05/09/2020	18	814	41	1275
06/09/2020	22	847	47	1285
07/09/2020	30	1033	54	1478
08/09/2020	24	1115	78	1745
09/09/2020	36	1021	66	1826
10/09/2020	20	1135	55	2143
11/09/2020	42	1217	88	2021
12/09/2020	25	1275	77	2085
13/09/2020	27	1285	99	2313
14/09/2020	59	1478	108	2328
15/09/2020	41	1745	98	2647
16/09/2020	47	1826	84	2470
17/09/2020	54	2143	89	2844
18/09/2020	78	2021	114	3007
19/09/2020	66	2085	110	2718
20/09/2020	55	2313	119	3039
21/09/2020	88	2328	116	3019
22/09/2020	77	2647	124	3553
23/09/2020	99	2470	144	3795
24/09/2020	108	2844	118	3680
25/09/2020	98	3007	181	4372
26/09/2020	84	2718	172	4197
27/09/2020	89	3039	166	4419
28/09/2020	114	3019	164	4533
29/09/2020	110	3553	213	6054
30/09/2020	119	3795	158	5786
01/10/2020	116	3680	168	6036
02/10/2020	124	4372	255	7201
03/10/2020	144	4197	258	6211
04/10/2020	118	4419	215	6792
05/10/2020	181	4533	224	7972
06/10/2020	172	6054	250	7624
07/10/2020	166	5786	219	8577
08/10/2020	164	6036	197	8390
09/10/2020	213	7201	304	8548
10/10/2020	158	6211	255	7834
11/10/2020	168	6792	291	7697
12/10/2020	255	7972	290	7716
13/10/2020	258	7624	336	9525
14/10/2020	215	8577	213	9835
15/10/2020	224	8390	267	9685
16/10/2020	250	8548	351	9224
17/10/2020	219	7834	302	11113
18/10/2020	197	7697	298	9400
19/10/2020	304	7716	278	10324
20/10/2020	255	9525	294	9102
21/10/2020	291	9835	222	9405
22/10/2020	290	9685	236	10342
23/10/2020	336	9224	398	8818
24/10/2020	213	11113	238	7705
25/10/2020	267	9400	244	7478
26/10/2020	351	10324	245	6904
27/10/2020	302	9102	247	7851
28/10/2020	298	9405	158	7152
29/10/2020	278	10342	169	6688
30/10/2020	294	8818	296	6059
31/10/2020	222	7705	224	5191
01/11/2020	236	7478	236	4413
02/11/2020	398	6904	210	4809
03/11/2020	238	7851	239	5745
04/11/2020	244	7152	137	6174
05/11/2020	245	6688	155	6173
06/11/2020	247	6059	248	5628
07/11/2020	158	5191	198	4960
08/11/2020	169	4413	194	4160
09/11/2020	296	4809	188	4719
10/11/2020	224	5745	174	4773
11/11/2020	236	6174	145	6152
12/11/2020	210	6173	166	6079
13/11/2020	239	5628	214	5734
14/11/2020	137	4960	164	5128
15/11/2020	155	4160	167	4165
16/11/2020	248	4719	189	4113
17/11/2020	198	4773	171	5146
18/11/2020	194	6152	99	4937
19/11/2020	188	6079	123	5660
20/11/2020	174	5734	164	4636
21/11/2020	145	5128	158	4943
22/11/2020	166	4165	168	3915
23/11/2020	214	4113	186	4340
24/11/2020	164	5146	203	5466
25/11/2020	167	4937	153	6059
26/11/2020	189	5660	142	6337
27/11/2020	171	4636	222	7154
28/11/2020	99	4943	187	6565
29/11/2020	123	3915	179	6148
30/11/2020	164	4340	204	6671
01/12/2020	158	5466	252	7534
02/12/2020	168	6059	162	8667
03/12/2020	186	6337	187	9606
04/12/2020	203	7154	270	9929
05/12/2020	153	6565	223	9143
06/12/2020	142	6148	258	8461
07/12/2020	222	6671	276	9276
08/12/2020	187	7534	297	11167
09/12/2020	179	8667	195	11138
10/12/2020	204	9606	211	12493
11/12/2020	252	9929	331	11339
12/12/2020	162	9143	282	12373
13/12/2020	187	8461	303	10231
14/12/2020	270	9276	313	9769
15/12/2020	223	11167	240	11180
16/12/2020	258	11138	241	11465
17/12/2020	276	12493	271	11640
18/12/2020	297	11339	470	8594
19/12/2020	195	12373	269	7479
20/12/2020	211	10231	272	6939
21/12/2020	331	9769	266	8066
22/12/2020	282	11180	232	9743
23/12/2020	303	11465	239	9442
24/12/2020	313	11640	237	9541
25/12/2020	240	8594	328	6559
26/12/2020	241	7479	284	6400
27/12/2020	271	6939	248	6379
28/12/2020	470	8066	242	7270
29/12/2020	269	9743	240	8083
30/12/2020	272	9442	169	8936
31/12/2020	266	9541	194	7861
01/01/2021	232	6559
02/01/2021	239	6400
03/01/2021	237	6379
04/01/2021	328	7270
05/01/2021	284	8083
06/01/2021	248	8936
07/01/2021	242	7861
08/01/2021	240	7348
09/01/2021	169	6014
10/01/2021	194	5017
