# Supplementary material for: Predicting the spread of covid-19 and the impact of government measures at the early stage of the pandemic: The Dutch case—Stricter but short-term measures are better
Source: PLoS One. 2023 May 12;18(5):e0283086. doi: 10.1371/journal.pone.0283086 (PMC10180597; doi:10.1371/journal.pone.0283086)
Supplement: S1 Data — (ZIP) [file pone.0283086.s016.zip › Regression_model.csv]

Date	R_RIVM	R_calculated	Wind_speed	Temp_ave	Max_temp	Rel_hum	Traveling_average	At_home_average	Schools	Catering	Events	Facemasks	Tests_per_day	Check-ins per day	Average check-ins	Average check-ins compared to baseline		Staying at home behaviour	Average staying at home behaviour	Staying at home behaviour
01/02/2020			65	10.6	12	79	1	0	1	1	1	1		2.37		1	100	0	0
02/02/2020			46	8.9	11.5	86	1	0	1	1	1	1		1.69		1	100	0	0
03/02/2020			48	9.2	11	79	1	0	1	1	1	1		4.66		1	100	0	0
04/02/2020			38	5.1	7.3	84	1	0	1	1	1	1		4.96	3.988571429	1	100	0	0
05/02/2020			18	4.8	8.4	82	1	0	1	1	1	1		4.64	3.981428571	1	100	0	0
06/02/2020			15	5	9.6	87	1	0	1	1	1	1		4.91	3.915714286	1	100	0	0
07/02/2020			38	3.9	7.8	78	1	0	1	1	1	1		4.69	3.965714286	1	100	0	0
08/02/2020			39	7	9.9	85	1	0	1	1	1	1		2.32	4.011428571	1	100	0	0	0
09/02/2020			98	10	12.5	79	1	0	1	1	1	1		1.23	4.048571429	1	100	0	0	0
10/02/2020			86	8	10.6	69	1	0	1	1	1	1		5.01	4.11	1	100	0	0	0
11/02/2020			80	6.3	7.3	56	1	0	1	1	1	1		5.28	4.128571429	1	100	0	0	0
12/02/2020			56	5.5	7.7	66	1	0	1	1	1	1		4.9	4.122857143	1	100	0	0	0
13/02/2020			41	5.7	8.7	87	1	0.002857143	1	1	1	1		5.34	4.175714286	1	100	0	0.002857143	0
14/02/2020			37	7.3	8.7	79	1	0.004285714	1	1	1	1		4.82	4.094285714	1	100	0	0.004285714	0
15/02/2020			68	10.6	13.5	75	0.996	0.005714286	1	1	1	1		2.28	3.985714286	0.996	99.6	0	0.005714286	0
16/02/2020			95	12.1	16.7	78	0.975	0.007142857	1	1	1	1		1.6	3.901428571	0.975	97.5	0.02	0.007142857	2
17/02/2020	1.93		72	8.1	10.1	73	0.954	0.008571429	1	1	1	1		4.44	3.814285714	0.954	95.4	0.01	0.008571429	1
18/02/2020	1.74		67	7.6	9.6	73	0.937	0.008571429	1	1	1	1		4.52	3.748571429	0.937	93.7	0.01	0.008571429	1
19/02/2020	1.59		49	6.2	8.2	76	0.941	0.008571429	1	1	1	1		4.31	3.764285714	0.941	94.1	0.01	0.008571429	1
20/02/2020	1.74	3.23	68	8.2	10.4	80	0.943	0.005714286	1	1	1	1		4.73	3.772857143	0.943	94.3	0.01	0.005714286	1
21/02/2020	2.03	2.28	61	7.3	8.9	73	0.929	0.008571429	1	1	1	1		4.36	3.714285714	0.929	92.9	0	0.008571429	0
22/02/2020	2.17	2.06	79	9.2	11.7	77	0.919	0.01	1	1	1	1		2.39	3.675714286	0.919	91.9	0	0.01	0
23/02/2020	2.18	1.96	63	8.7	12.9	82	0.91	0.011428571	1	1	1	1		1.66	3.64	0.91	91	0	0.011428571	0
24/02/2020	2.2	2	60	7.6	10.8	85	0.899	0.014285714	1	1	1	1		4.03	3.595714286	0.899	89.9	0.03	0.014285714	3
25/02/2020	2.15	1.95	52	6.6	10.3	72	0.891	0.017142857	1	1	1	1		4.25	3.562857143	0.891	89.1	0.02	0.017142857	2
26/02/2020	2.06	2.2	30	3.4	6.6	86	0.886	0.018571429	1	1	1	1		4.06	3.544285714	0.886	88.6	0.02	0.018571429	2
27/02/2020	2.06	2.25	27	2.7	3.9	89	0.886	0.018571429	1	1	1	1		4.42	3.544285714	0.886	88.6	0.03	0.018571429	3
28/02/2020	2.1	2.2	50	4.6	8.4	83	0.913	0.015714286	1	1	1	1		4.13	3.651428571	0.913	91.3	0.02	0.015714286	2
29/02/2020	1.99	2.19	75	8.7	12.6	75	0.932	0.012857143	1	1	1	1		2.26	3.727142857	0.932	93.2	0.01	0.012857143	1
01/03/2020	1.83	2.13	67	6.6	9.2	72	0.95	0.01	1	1	1	1		1.66	3.798571429	0.95	95	0	0.01	0
02/03/2020	1.79	2.01	31	5.5	7.8	90	0.969	0.007142857	1	1	1	1		4.78	3.875714286	0.969	96.9	0.01	0.007142857	1
03/03/2020	1.82	1.94	33	4.4	8.8	83	0.987	0.005714286	1	1	1	1		4.78	3.947142857	0.987	98.7	0	0.005714286	0
04/03/2020	1.84	2.02	26	6.5	10.5	79	0.986	0.004285714	1	1	1	1		4.56	3.945714286	0.986	98.6	0	0.004285714	0
05/03/2020	1.86	2.03	42	5.5	6.8	90	0.984	0.005714286	1	1	1	1		4.96	3.937142857	0.984	98.4	0.01	0.005714286	1
06/03/2020	1.89	1.88	40	6.2	8.5	80	0.974	0.005714286	1	1	1	1		4.63	3.895714286	0.974	97.4	0.01	0.005714286	1
07/03/2020	1.9	1.81	41	6.6	10.6	76	0.973	0.008571429	1	1	1	1		2.25	3.89	0.973	97.3	0	0.008571429	0
08/03/2020	1.8	1.68	55	8.7	10.2	82	0.961	0.011428571	1	1	1	1		1.6	3.844285714	0.961	96.1	0.01	0.011428571	1
09/03/2020	1.67	1.52	45	7.8	10.6	80	0.94	0.015714286	1	1	1	1	2857	4.49	3.761428571	0.94	94	0.01	0.015714286	1
10/03/2020	1.55	1.47	70	10.1	11.9	92	0.883	0.022857143	1	1	1	1	2857	4.74	3.53	0.883	88.3	0.02	0.022857143	2
11/03/2020	1.43	1.49	49	11	13.5	85	0.847	0.031428571	1	1	1	1	2857	4.24	3.388571429	0.847	84.7	0.02	0.031428571	2
12/03/2020	1.33	1.46	73	8.4	11	66	0.816	0.037142857	3	1	2	1	2857	4.38	3.265714286	0.816	81.6	0.04	0.037142857	4
13/03/2020	1.25	1.27	42	6.6	9	81	0.698	0.055714286	3	1	2	1	2857	3.01	2.79	0.698	69.8	0.06	0.055714286	6
14/03/2020	1.16	1.14	41	6.7	11.8	80	0.564	0.075714286	3	1	2	1	2857	1.26	2.257142857	0.564	56.4	0.06	0.075714286	6
15/03/2020	1.04	0.95	47	9.6	11.2	78	0.445	0.095714286	5	1	2	1	2857	0.74	1.78	0.445	44.5	0.05	0.095714286	5
16/03/2020	0.96	0.87	18	7.5	13	82	0.318	0.117142857	5	5	2	1	3143	1.16	1.27	0.318	31.8	0.14	0.117142857	14
17/03/2020	0.92	0.77	40	8.6	13.3	68	0.24	0.135714286	5	5	2	1	3143	1.01	0.961428571	0.24	24	0.16	0.135714286	16
18/03/2020	0.88	0.77	40	10.5	13.7	64	0.213	0.144285714	5	5	2	1	3143	0.9	0.85	0.213	21.3	0.16	0.144285714	16
19/03/2020	0.84	0.77	26	8.5	9.9	87	0.197	0.151428571	5	5	2	1	3143	0.81	0.787142857	0.197	19.7	0.19	0.151428571	19
20/03/2020	0.81	0.75	46	6.7	9.1	75	0.178	0.157142857	5	5	2	1	3143	0.85	0.712857143	0.178	17.8	0.19	0.157142857	19
21/03/2020	0.79	0.73	63	4.6	9.2	61	0.163	0.162857143	5	5	2	1	3143	0.48	0.651428571	0.163	16.3	0.12	0.162857143	12
22/03/2020	0.75	0.72	62	4.6	9.7	50	0.151	0.165714286	5	5	2	1	3143	0.3	0.604285714	0.151	15.1	0.1	0.165714286	10
23/03/2020	0.72	0.68	58	4.7	10.1	43	0.143	0.168571429	5	5	5	1	3571	0.64	0.57	0.143	14.3	0.18	0.168571429	18
24/03/2020	0.71	0.66	45	4.9	10.5	44	0.134	0.17	5	5	5	1	3571	0.58	0.535714286	0.134	13.4	0.2	0.17	20
25/03/2020	0.71	0.67	39	5.5	12.7	44	0.129	0.171428571	5	5	5	1	3571	0.57	0.517142857	0.129	12.9	0.18	0.171428571	18
26/03/2020	0.72	0.67	48	6.6	11.8	40	0.127	0.172857143	5	5	5	1	3571	0.57	0.508571429	0.127	12.7	0.21	0.172857143	21
27/03/2020	0.74	0.64	47	8.5	15.3	54	0.124	0.174285714	5	5	5	1	3571	0.61	0.495714286	0.124	12.4	0.2	0.174285714	20
28/03/2020	0.76	0.62	58	7.4	11.9	64	0.124	0.172857143	5	5	5	1	3571	0.35	0.494285714	0.124	12.4	0.13	0.172857143	13
29/03/2020	0.76	0.62	67	4.7	7.4	51	0.123	0.172857143	5	5	5	1	3571	0.24	0.491428571	0.123	12.3	0.11	0.172857143	11
30/03/2020	0.75	0.61	23	3.8	9.7	78	0.123	0.172857143	5	5	5	1	3714	0.55	0.49	0.123	12.3	0.19	0.172857143	19
31/03/2020	0.71	0.62	33	4.1	9.2	62	0.126	0.172857143	5	5	5	1	3714	0.57	0.502857143	0.126	12.6	0.19	0.172857143	19
01/04/2020	0.69	0.62	16	3.9	10	73	0.125	0.172857143	5	5	5	1	3714	0.55	0.501428571	0.125	12.5	0.18	0.172857143	18
02/04/2020	0.69	0.64	37	7	11.3	74	0.126	0.168571429	5	5	5	1	3714	0.56	0.504285714	0.126	12.6	0.21	0.168571429	21
03/04/2020	0.72	0.62	25	6.6	10.3	74	0.126	0.167142857	5	5	5	1	3714	0.7	0.505714286	0.126	12.6	0.2	0.167142857	20
04/04/2020	0.75	0.6	32	7.3	14.6	59	0.126	0.165714286	5	5	5	1	3714	0.34	0.505714286	0.126	12.6	0.13	0.165714286	13
05/04/2020	0.77	0.59	50	12.6	19.6	47	0.128	0.162857143	5	5	5	1	3714	0.26	0.51	0.128	12.8	0.08	0.162857143	8
06/04/2020	0.79	0.61	39	14.3	23	57	0.129	0.158571429	5	5	5	1	5000	0.56	0.514285714	0.129	12.9	0.18	0.158571429	18
07/04/2020	0.81	0.6	26	12.2	19.3	65	0.124	0.157142857	5	5	5	1	5000	0.57	0.497142857	0.124	12.4	0.18	0.157142857	18
08/04/2020	0.78	0.59	17	15	24.5	65	0.125	0.154285714	5	5	5	1	5000	0.58	0.501428571	0.125	12.5	0.16	0.154285714	16
09/04/2020	0.73	0.64	28	13.3	20.5	65	0.125	0.154285714	5	5	5	1	5000	0.59	0.498571429	0.125	12.5	0.18	0.154285714	18
10/04/2020	0.7	0.64	28	11.5	18.5	58	0.115	0.167142857	5	5	5	1	5000	0.58	0.458571429	0.115	11.5	0.19	0.167142857	19
11/04/2020	0.69	0.6	18	12.2	21.5	54	0.116	0.167142857	5	5	5	1	5000	0.37	0.462857143	0.116	11.6	0.11	0.167142857	11
12/04/2020	0.7	0.57	20	14	23	61	0.116	0.167142857	5	5	5	1	5000	0.24	0.465714286	0.116	11.6	0.08	0.167142857	8
13/04/2020	0.72	0.58	58	7.8	11.1	55	0.117	0.167142857	5	5	5	1	5429	0.28	0.468571429	0.117	11.7	0.27	0.167142857	27
14/04/2020	0.74	0.56	23	6	10.2	67	0.119	0.164285714	5	5	5	1	5429	0.6	0.475714286	0.119	11.9	0.18	0.164285714	18
15/04/2020	0.76	0.58	15	8.5	17	67	0.119	0.165714286	5	5	5	1	5429	0.6	0.475714286	0.119	11.9	0.16	0.165714286	16
16/04/2020	0.77	0.61	27	13	22.1	60	0.12	0.165714286	5	5	5	1	5429	0.61	0.481428571	0.12	12	0.18	0.165714286	18
17/04/2020	0.77	0.64	43	10.9	17	61	0.133	0.151428571	5	5	5	1	5429	0.63	0.532857143	0.133	13.3	0.17	0.151428571	17
18/04/2020	0.75	0.6	25	11.1	16	74	0.134	0.15	5	5	5	1	5429	0.37	0.537142857	0.134	13.4	0.12	0.15	12
19/04/2020	0.72	0.57	47	12.5	17.9	43	0.136	0.148571429	5	5	5	1	5429	0.28	0.544285714	0.136	13.6	0.08	0.148571429	8
20/04/2020	0.7	0.56	70	12.7	18.3	38	0.138	0.145714286	5	5	5	1	5000	0.64	0.552857143	0.138	13.8	0.17	0.145714286	17
21/04/2020	0.72	0.58	74	13.9	18.9	40	0.141	0.144285714	5	5	5	1	5000	0.63	0.562857143	0.141	14.1	0.17	0.144285714	17
22/04/2020	0.74	0.53	56	15.2	21.5	41	0.143	0.141428571	5	5	5	1	5000	0.65	0.571428571	0.143	14.3	0.15	0.141428571	15
23/04/2020	0.77	0.62	28	15.8	23.2	47	0.144	0.14	5	5	5	1	5000	0.67	0.574285714	0.144	14.4	0.16	0.14	16
24/04/2020	0.77	0.64	35	12.4	18.2	64	0.134	0.147142857	5	5	5	1	5000	0.7	0.535714286	0.134	13.4	0.16	0.147142857	16
25/04/2020	0.77	0.58	28	9.8	14.3	66	0.135	0.145714286	5	5	5	1	5000	0.43	0.541428571	0.135	13.5	0.1	0.145714286	10
26/04/2020	0.75	0.64	15	9	16.7	73	0.137	0.145714286	5	5	5	1	5000	0.3	0.547142857	0.137	13.7	0.07	0.145714286	7
27/04/2020	0.73	0.57	24	12.4	20.7	64	0.138	0.147142857	5	5	5	1	3714	0.37	0.552857143	0.138	13.8	0.22	0.147142857	22
28/04/2020	0.72	0.55	30	9.4	11.3	90	0.14	0.148571429	5	5	5	1	3714	0.67	0.56	0.14	14	0.16	0.148571429	16
29/04/2020	0.71	0.52	33	11.7	15.5	83	0.141	0.15	5	5	5	1	3714	0.69	0.565714286	0.141	14.1	0.15	0.15	15
30/04/2020	0.69	0.5	48	11.5	16.1	70	0.143	0.15	5	5	5	1	3714	0.71	0.571428571	0.143	14.3	0.17	0.15	17
01/05/2020	0.69	0.55	43	10.5	14.2	77	0.154	0.141428571	5	5	5	1	3714	0.75	0.615714286	0.154	15.4	0.17	0.141428571	17
02/05/2020	0.72	0.5	34	10.3	13.9	77	0.146	0.148571429	5	5	5	1	3714	0.47	0.585714286	0.146	14.6	0.11	0.148571429	11
03/05/2020	0.76	0.54	17	11	16.9	80	0.149	0.145714286	5	5	5	1	3714	0.34	0.595714286	0.149	14.9	0.07	0.145714286	7
04/05/2020	0.8	0.5	38	10.8	15.2	71	0.151	0.142857143	5	5	5	1	3714	0.68	0.604285714	0.151	15.1	0.16	0.142857143	16
05/05/2020	0.83	0.55	36	9.2	14.8	62	0.154	0.137142857	5	5	5	1	3714	0.46	0.615714286	0.154	15.4	0.21	0.137142857	21
06/05/2020	0.83	0.52	25	10.6	16.8	63	0.157	0.13	5	5	5	1	3714	0.76	0.628571429	0.157	15.7	0.13	0.13	13
07/05/2020	0.82	0.57	14	12	20.7	66	0.159	0.127142857	5	5	5	1	3714	0.77	0.637142857	0.159	15.9	0.15	0.127142857	15
08/05/2020	0.82	0.56	14	14.5	22.9	62	0.164	0.125714286	5	5	5	1	3714	0.83	0.657142857	0.164	16.4	0.13	0.125714286	13
09/05/2020	0.81	0.47	30	17.1	24.7	56	0.178	0.117142857	5	5	5	1	3714	0.56	0.712857143	0.178	17.8	0.06	0.117142857	6
10/05/2020	0.78	0.56	48	12.9	22.5	68	0.182	0.117142857	5	5	5	1	3714	0.4	0.727142857	0.182	18.2	0.05	0.117142857	5
11/05/2020	0.77	0.45	63	8.4	12.2	53	0.186	0.115714286	5	5	5	1	4286	0.82	0.745714286	0.186	18.6	0.15	0.115714286	15
12/05/2020	0.78	0.6	25	7.7	12.8	65	0.191	0.115714286	4	5	5	1	4286	0.85	0.762857143	0.191	19.1	0.15	0.115714286	15
13/05/2020	0.8	0.5	35	7.2	12	66	0.191	0.118571429	4	5	5	1	4286	0.86	0.765714286	0.191	19.1	0.13	0.118571429	13
14/05/2020	0.84	0.56	33	7.1	12.8	61	0.192	0.118571429	4	5	5	1	4286	0.9	0.767142857	0.192	19.2	0.14	0.118571429	14
15/05/2020	0.91	0.69	21	8.5	15.1	68	0.194	0.115714286	4	5	5	1	4286	0.95	0.775714286	0.194	19.4	0.13	0.115714286	13
16/05/2020	1	0.62	28	9.8	16	71	0.197	0.112857143	4	5	5	1	4286	0.58	0.787142857	0.197	19.7	0.08	0.112857143	8
17/05/2020	1.08	0.61	25	12.1	18.7	63	0.203	0.107142857	4	5	5	1	4286	0.41	0.81	0.203	20.3	0.05	0.107142857	5
18/05/2020	1.13	0.62	30	14.9	21.2	65	0.193	0.114285714	4	5	5	1	3714	0.88	0.77	0.193	19.3	0.13	0.114285714	13
19/05/2020	1.08	0.66	28	16.6	21.7	66	0.193	0.118571429	4	5	5	1	3714	0.93	0.77	0.193	19.3	0.13	0.118571429	13
20/05/2020	0.96	0.6	20	16.2	22.1	72	0.196	0.117142857	4	5	5	1	3714	1.02	0.782857143	0.196	19.6	0.09	0.117142857	9
21/05/2020	0.88	0.59	21	19.2	26.7	62	0.197	0.118571429	4	5	5	1	3714	0.62	0.788571429	0.197	19.7	0.19	0.118571429	19
22/05/2020	0.88	0.57	44	19	24.2	56	0.201	0.117142857	4	5	5	1	3714	0.95	0.804285714	0.201	20.1	0.16	0.117142857	16
23/05/2020	0.88	0.49	53	15.3	18.8	60	0.205	0.114285714	4	5	5	1	3714	0.67	0.821428571	0.205	20.5	0.07	0.114285714	7
24/05/2020	0.8	0.46	35	13.5	15	78	0.206	0.115714286	4	5	5	1	3714	0.45	0.824285714	0.206	20.6	0.06	0.115714286	6
25/05/2020	0.73	0.43	27	15.5	20.8	72	0.223	0.105714286	4	5	5	1	4286	0.99	0.89	0.223	22.3	0.12	0.105714286	12
26/05/2020	0.68	0.5	19	16.3	23.7	65	0.23	0.097142857	4	5	5	1	4286	1.05	0.92	0.23	23	0.11	0.097142857	11
27/05/2020	0.56	0.4	35	15.8	20.5	67	0.234	0.092857143	4	5	5	1	4286	1.04	0.934285714	0.234	23.4	0.1	0.092857143	10
28/05/2020	0.48	0.56	40	14.1	19.7	59	0.236	0.087142857	4	5	5	1	4286	1.08	0.942857143	0.236	23.6	0.12	0.087142857	12
29/05/2020	0.48	0.58	30	15.3	22.5	58	0.222	0.092857143	4	5	5	1	4286	1.16	0.888571429	0.222	22.2	0.1	0.092857143	10
30/05/2020	0.52	0.56	36	17.8	23.7	48	0.226	0.09	4	5	5	1	4286	0.77	0.904285714	0.226	22.6	0.04	0.09	4
31/05/2020	0.58	0.5	46	17.2	22.2	52	0.23	0.088571429	4	5	5	1	4286	0.51	0.92	0.23	23	0.02	0.088571429	2
01/06/2020	0.67	0.96	30	18.8	25.4	51	0.235	0.088571429	4	3	4	2	6983	0.61	0.938571429	0.235	23.5	0.16	0.088571429	16
02/06/2020	0.82	0.97	23	20.1	27.5	55	0.24	0.09	3	3	4	2	6983	1.16	0.96	0.24	24	0.09	0.09	9
03/06/2020	0.96	0.91	32	17.5	22.8	70	0.242	0.092857143	3	3	4	2	6983	1.15	0.968571429	0.242	24.2	0.09	0.092857143	9
04/06/2020	1.01	0.83	37	12.8	17	80	0.244	0.097142857	3	3	4	2	6983	1.21	0.977142857	0.244	24.4	0.12	0.097142857	12
05/06/2020	1.05	0.77	38	9.9	14.3	81	0.265	0.09	3	3	4	2	6983	1.31	1.061428571	0.265	26.5	0.11	0.09	11
06/06/2020	1.14	0.78	59	11.6	15.8	69	0.269	0.091428571	3	3	4	2	6983	0.83	1.075714286	0.269	26.9	0.06	0.091428571	6
07/06/2020	1.26	0.76	39	12.7	16	78	0.273	0.091428571	3	3	4	2	6983	0.57	1.092857143	0.273	27.3	0.05	0.091428571	5
08/06/2020	1.3	0.76	36	14.6	18.9	73	0.278	0.09	3	3	4	2	8165	1.2	1.11	0.278	27.8	0.11	0.09	11
09/06/2020	1.18	0.75	26	13.3	17	67	0.283	0.085714286	3	3	4	2	8165	1.26	1.13	0.283	28.3	0.1	0.085714286	10
10/06/2020	0.96	0.73	21	13.9	18	76	0.286	0.081428571	3	3	4	2	8165	1.27	1.142857143	0.286	28.6	0.09	0.081428571	9
11/06/2020	0.8	0.77	28	15.7	20.1	81	0.288	0.078571429	3	3	4	2	8165	1.33	1.151428571	0.288	28.8	0.11	0.078571429	11
12/06/2020	0.75	0.78	37	19.5	26.1	74	0.291	0.075714286	3	3	4	2	8165	1.45	1.165714286	0.291	29.1	0.08	0.075714286	8
13/06/2020	0.73	0.81	25	20.2	26.2	76	0.295	0.075714286	3	3	4	2	8165	0.92	1.181428571	0.295	29.5	0.03	0.075714286	3
14/06/2020	0.73	0.88	21	18.3	23	83	0.299	0.074285714	3	3	4	2	8165	0.63	1.195714286	0.299	29.9	0.03	0.074285714	3
15/06/2020	0.75	0.92	18	19.1	23.7	69	0.303	0.072857143	4	3	4	2	8811	1.3	1.212857143	0.303	30.3	0.09	0.072857143	9
16/06/2020	0.79	0.92	13	17.9	20.8	87	0.306	0.071428571	4	3	4	2	8811	1.37	1.224285714	0.306	30.6	0.1	0.071428571	10
17/06/2020	0.85	0.85	28	19	24.2	77	0.309	0.07	4	3	4	2	8811	1.37	1.234285714	0.309	30.9	0.08	0.07	8
18/06/2020	0.92	0.84	25	17.6	22	81	0.312	0.065714286	4	3	4	2	8811	1.45	1.247142857	0.312	31.2	0.1	0.065714286	10
19/06/2020	0.98	0.86	25	17.2	22.4	76	0.316	0.064285714	4	3	4	2	8811	1.53	1.262857143	0.316	31.6	0.07	0.064285714	7
20/06/2020	1.02	0.85	19	16.7	22.1	73	0.32	0.061428571	4	3	4	2	8811	0.99	1.281428571	0.32	32	0.02	0.061428571	2
21/06/2020	1.02	0.89	35	18.6	24.5	69	0.325	0.058571429	4	3	4	2	8811	0.72	1.301428571	0.325	32.5	0	0.058571429	0
22/06/2020	0.97	0.95	23	17.8	22.4	67	0.33	0.055714286	4	3	4	2	8765	1.41	1.32	0.33	33	0.08	0.055714286	8
23/06/2020	0.91	0.97	19	19.7	26.7	64	0.333	0.054285714	4	3	4	2	8765	1.5	1.332857143	0.333	33.3	0.08	0.054285714	8
24/06/2020	0.89	0.95	34	23.3	29.4	52	0.334	0.055714286	4	3	4	2	8765	1.51	1.335714286	0.334	33.4	0.06	0.055714286	6
25/06/2020	0.91	0.93	40	24	29.4	55	0.335	0.057142857	4	3	4	2	8765	1.58	1.341428571	0.335	33.5	0.08	0.057142857	8
26/06/2020	0.93	0.96	31	24.2	30.1	61	0.339	0.058571429	4	3	4	2	8765	1.62	1.354285714	0.339	33.9	0.06	0.058571429	6
27/06/2020	0.95	0.97	36	20.6	24.8	79	0.343	0.06	4	3	4	2	8765	1.01	1.372857143	0.343	34.3	0.03	0.06	3
28/06/2020	0.94	1.08	52	17.9	21.4	60	0.349	0.061428571	4	3	4	2	8765	0.76	1.395714286	0.349	34.9	0.01	0.061428571	1
29/06/2020	0.94	1.2	58	16	19	62	0.354	0.061428571	4	3	4	2	9623	1.5	1.415714286	0.354	35.4	0.09	0.061428571	9
30/06/2020	0.97	1.3	51	16	19.4	82	0.359	0.061428571	4	3	4	2	9623	1.63	1.437142857	0.359	35.9	0.09	0.061428571	9
01/07/2020	1.04	1.36	39	17.9	21.1	78	0.365	0.062857143	4	3	3	2	9623	1.67	1.46	0.365	36.5	0.07	0.062857143	7
02/07/2020	1.18	1.4	38	17.1	21.2	75	0.368	0.064285714	4	3	3	2	9623	1.72	1.472857143	0.368	36.8	0.08	0.064285714	8
03/07/2020	1.33	1.35	49	17.7	21.6	71	0.371	0.062857143	4	3	3	2	9623	1.77	1.485714286	0.371	37.1	0.06	0.062857143	6
04/07/2020	1.43	1.39	60	16.5	18.1	90	0.374	0.061428571	4	3	3	2	9623	1.17	1.494285714	0.374	37.4	0.04	0.061428571	4
05/07/2020	1.45	1.4	68	17.9	21.3	77	0.374	0.061428571	4	3	3	2	9623	0.85	1.497142857	0.374	37.4	0.02	0.061428571	2
06/07/2020	1.43	1.4	45	14.9	18.3	71	0.377	0.062857143	4	3	3	2	10722	1.59	1.507142857	0.377	37.7	0.08	0.062857143	8
07/07/2020	1.42	1.4	25	14.6	19.2	77	0.376	0.062857143	4	3	3	2	10722	1.69	1.504285714	0.376	37.6	0.08	0.062857143	8
08/07/2020	1.43	1.3	18	14.6	16.9	94	0.377	0.058571429	5	3	3	2	10722	1.69	1.508571429	0.377	37.7	0.07	0.058571429	7
09/07/2020	1.45	1.26	38	16.7	17.7	93	0.378	0.054285714	5	3	3	2	10722	1.79	1.511428571	0.378	37.8	0.09	0.055714286	9
10/07/2020	1.44	1.21	31	14.6	18.5	81	0.376	0.051428571	5	3	3	2	10722	1.75	1.502857143	0.376	37.6	0.06	0.052857143	6
11/07/2020	1.4	1.23	20	14.1	19.7	76	0.379	0.051428571	5	3	3	2	10722	1.2	1.517142857	0.379	37.9	0.01	0.052857143	1
12/07/2020	1.32	1.22	18	14.9	20.9	70	0.379	0.05	5	3	3	2	10722	0.87	1.517142857	0.379	37.9	0	0.051428571	0
13/07/2020	1.22	1.2	16	17.2	23.5	65	0.372	0.048571429	5	3	3	2	12661	1.53	1.488571429	0.372	37.2	0.06	0.05	6
14/07/2020	1.15	1.23	18	15.7	17.6	84	0.365	0.047142857	5	3	3	2	12661	1.79	1.461428571	0.365	36.5	0.08	0.048571429	8
15/07/2020	1.16	1.28	20	15.9	20.6	72	0.365	0.044285714	5	3	3	2	12661	1.69	1.461428571	0.365	36.5	0.06	0.047142857	6
16/07/2020	1.21	1.27	20	16.3	19.7	86	0.365	0.044285714	5	3	3	2	12661	1.59	1.461428571	0.365	36.5	0.08	0.047142857	8
17/07/2020	1.26	1.31	11	18.3	22.7	81	0.359	0.045714286	5	3	3	2	12661	1.56	1.434285714	0.359	35.9	0.05	0.048571429	5
18/07/2020	1.29	1.37	21	19.4	25.8	78	0.346	0.044285714	5	3	3	2	12661	1.2	1.382857143	0.346	34.6	0	0.047142857	0
19/07/2020	1.28	1.44	22	17.9	24.4	80	0.336	0.044285714	5	3	3	2	12661	0.87	1.345714286	0.336	33.6	0	0.047142857	0
20/07/2020	1.27	1.51	28	16.1	20.2	69	0.333	0.042857143	5	3	3	2	15932	1.34	1.33	0.333	33.3	0.07	0.045714286	7
21/07/2020	1.28	1.53	23	14.5	20.5	70	0.33	0.044285714	5	3	3	2	15932	1.43	1.321428571	0.33	33	0.07	0.047142857	7
22/07/2020	1.33	1.45	20	14.5	21.1	71	0.33	0.048571429	5	3	3	2	15932	1.43	1.32	0.33	33	0.06	0.05	6
23/07/2020	1.4	1.38	27	18.4	24.6	63	0.33	0.048571429	5	3	3	2	15932	1.48	1.321428571	0.33	33	0.07	0.05	7
24/07/2020	1.43	1.24	28	18.5	22.3	75	0.329	0.051428571	5	3	3	2	15932	1.5	1.314285714	0.329	32.9	0.06	0.052857143	6
25/07/2020	1.4	1.26	35	18.4	22.3	85	0.328	0.054285714	5	3	3	2	15932	1.19	1.31	0.328	32.8	0.02	0.055714286	2
26/07/2020	1.33	1.3	37	18.7	22.4	72	0.327	0.055714286	5	3	3	2	15932	0.88	1.307142857	0.327	32.7	0	0.057142857	0
27/07/2020	1.26	1.27	34	18.4	23.9	74	0.326	0.055714286	5	3	3	2	14515	1.29	1.302857143	0.326	32.6	0.09	0.057142857	9
28/07/2020	1.24	1.22	40	17.9	20.6	66	0.323	0.054285714	5	3	3	2	14515	1.4	1.291428571	0.323	32.3	0.09	0.055714286	9
29/07/2020	1.24	1.13	29	16.2	20.2	66	0.32	0.051428571	5	3	3	2	14515	1.41	1.28	0.32	32	0.07	0.052857143	7
30/07/2020	1.25	1.1	20	18.3	25.1	66	0.319	0.051428571	5	3	3	2	14515	1.45	1.277142857	0.319	31.9	0.07	0.052857143	7
31/07/2020	1.24	1.08	33	24.5	32	53	0.319	0.051428571	5	3	3	2	14515	1.42	1.274285714	0.319	31.9	0.05	0.052857143	5
01/08/2020	1.2	1.04	25	20.6	25.2	78	0.318	0.05	5	3	3	2	14515	1.11	1.272857143	0.318	31.8	0	0.051428571	0
02/08/2020	1.12	1.04	25	16.8	21.6	75	0.316	0.048571429	5	3	3	2	14515	0.86	1.265714286	0.316	31.6	0	0.05	0
03/08/2020	1.05	1.03	21	15.4	21.2	78	0.313	0.05	5	3	3	2	14110	1.27	1.252857143	0.313	31.3	0.09	0.051428571	9
04/08/2020	1	0.98	23	16.4	22.1	64	0.31	0.051428571	5	3	3	2	14110	1.39	1.241428571	0.31	31	0.08	0.052857143	8
05/08/2020	0.97	0.95	32	20.6	28.3	58	0.308	0.052857143	5	3	3	2	14110	1.36	1.23	0.308	30.8	0.06	0.054285714	6
06/08/2020	0.96	0.9	17	22.3	31	62	0.306	0.052857143	5	3	3	2	14110	1.36	1.222857143	0.306	30.6	0.08	0.054285714	8
07/08/2020	0.97	0.9	18	24.7	34	59	0.304	0.051428571	5	3	3	2	14110	1.34	1.215714286	0.304	30.4	0.06	0.052857143	6
08/08/2020	0.98	0.91	21	26.4	34.6	55	0.3	0.052857143	5	3	3	2	14110	1.03	1.2	0.3	30	0.01	0.054285714	1
09/08/2020	0.96	0.96	34	26.7	32.6	57	0.297	0.054285714	5	3	3	2	14110	0.81	1.188571429	0.297	29.7	0	0.055714286	0
10/08/2020	0.94	1	31	26.1	32.7	57	0.295	0.057142857	5	3	3	2	15146	1.22	1.181428571	0.295	29.5	0.08	0.058571429	8
11/08/2020	0.92	0.98	32	27	34.5	57	0.297	0.058571429	5	3	3	2	15146	1.28	1.188571429	0.297	29.7	0.09	0.06	9
12/08/2020	0.91	0.97	24	26.3	32.3	64	0.3	0.058571429	5	3	3	2	15146	1.28	1.198571429	0.3	30	0.07	0.06	7
13/08/2020	0.91	0.98	19	25.1	31.7	71	0.3	0.06	5	3	3	2	15146	1.31	1.201428571	0.3	30	0.1	0.06	10
14/08/2020	0.93	0.99	22	23.3	28.6	78	0.309	0.06	5	3	3	2	15146	1.39	1.237142857	0.309	30.9	0.07	0.06	7
15/08/2020	0.96	1	17	22.5	28.5	79	0.321	0.058571429	5	3	3	2	15146	1.1	1.285714286	0.321	32.1	0.01	0.058571429	1
16/08/2020	0.98	1.01	22	22.5	30.4	79	0.334	0.057142857	5	3	3	2	15146	0.83	1.334285714	0.334	33.4	0	0.057142857	0
17/08/2020	1	1.05	17	18.9	25.4	88	0.349	0.052857143	5	3	3	2	19401	1.47	1.394285714	0.349	34.9	0.08	0.052857143	8
18/08/2020	1.03	1.07	25	18.3	24	80	0.362	0.05	3	3	3	2	19401	1.62	1.447142857	0.362	36.2	0.08	0.05	8
19/08/2020	1.07	1.1	32	21.3	27.2	71	0.365	0.051428571	3	3	3	2	19401	1.62	1.458571429	0.365	36.5	0.06	0.051428571	6
20/08/2020	1.1	1.12	32	23.2	28	78	0.367	0.052857143	3	3	3	2	19401	1.73	1.468571429	0.367	36.7	0.07	0.052857143	7
21/08/2020	1.13	1.14	41	23.9	28.5	60	0.378	0.051428571	3	3	3	2	19401	1.76	1.512857143	0.378	37.8	0.05	0.051428571	5
22/08/2020	1.14	1.18	55	19.2	22.4	72	0.39	0.051428571	3	3	3	2	19401	1.18	1.561428571	0.39	39	0.02	0.051428571	2
23/08/2020	1.15	1.21	41	17.6	21.3	78	0.405	0.054285714	3	3	3	2	19401	0.9	1.618571429	0.405	40.5	0.01	0.054285714	1
24/08/2020	1.14	1.24	33	16.5	20.7	79	0.417	0.052857143	3	3	3	2	22340	1.78	1.668571429	0.417	41.7	0.07	0.052857143	7
25/08/2020	1.16	1.27	49	17	21.2	81	0.428	0.054285714	3	3	3	2	22340	1.96	1.712857143	0.428	42.8	0.08	0.054285714	8
26/08/2020	1.21	1.3	65	16.1	18.4	84	0.433	0.054285714	3	3	3	2	22340	2.02	1.731428571	0.433	43.3	0.08	0.054285714	8
27/08/2020	1.29	1.31	24	16	19.8	85	0.436	0.055714286	3	3	3	2	22340	2.08	1.742857143	0.436	43.6	0.06	0.055714286	6
28/08/2020	1.38	1.31	41	16.1	21	82	0.449	0.054285714	3	3	3	2	22340	2.07	1.794285714	0.449	44.9	0.06	0.054285714	6
29/08/2020	1.44	1.31	34	14.9	18.8	86	0.464	0.051428571	3	3	3	2	22340	1.31	1.854285714	0.464	46.4	0.02	0.051428571	2
30/08/2020	1.42	1.31	38	15.3	18.6	88	0.475	0.045714286	3	3	3	2	22340	0.98	1.901428571	0.475	47.5	0.02	0.045714286	2
31/08/2020	1.37	1.28	22	14.5	18.3	76	0.492	0.047142857	3	3	3	2	25254	2.14	1.968571429	0.492	49.2	0.06	0.047142857	6
01/09/2020	1.35	1.26	16	13.5	17.6	80	0.505	0.044285714	2	3	3	2	25254	2.38	2.021428571	0.505	50.5	0.06	0.044285714	6
02/09/2020	1.36	1.28	13	14.8	21.7	78	0.507	0.042857143	2	3	3	2	25254	2.35	2.027142857	0.507	50.7	0.04	0.042857143	4
03/09/2020	1.36	1.29	38	16.3	20.7	89	0.507	0.04	2	3	3	2	25254	2.55	2.028571429	0.507	50.7	0.07	0.04	7
04/09/2020	1.36	1.3	33	17.3	21	79	0.514	0.038571429	2	3	3	2	25254	2.44	2.054285714	0.514	51.4	0.04	0.038571429	4
05/09/2020	1.33	1.32	29	14.8	18.8	78	0.515	0.038571429	2	3	3	2	25254	1.35	2.061428571	0.515	51.5	0.01	0.038571429	1
06/09/2020	1.29	1.35	22	14.2	19.3	79	0.516	0.04	2	3	3	2	25254	0.99	2.065714286	0.516	51.6	0	0.04	0
07/09/2020	1.23	1.34	28	15.5	21	77	0.514	0.037142857	2	3	3	2	27341	2.32	2.055714286	0.514	51.4	0.05	0.037142857	5
08/09/2020	1.22	1.31	32	17.3	19	88	0.516	0.035714286	2	3	3	2	27341	2.43	2.065714286	0.516	51.6	0.06	0.035714286	6
09/09/2020	1.24	1.28	30	16.8	20.9	90	0.516	0.035714286	2	3	3	2	27341	2.38	2.064285714	0.516	51.6	0.05	0.035714286	5
10/09/2020	1.27	1.24	10	13.2	19.8	79	0.517	0.034285714	2	3	3	2	27341	2.48	2.067142857	0.517	51.7	0.05	0.035714286	5
11/09/2020	1.29	1.23	15	13.7	20	81	0.517	0.032857143	2	3	3	2	27341	2.51	2.067142857	0.517	51.7	0.03	0.034285714	3
12/09/2020	1.29	1.23	26	14.2	19.1	85	0.516	0.031428571	2	3	3	2	27341	1.34	2.065714286	0.516	51.6	0.01	0.032857143	1
13/09/2020	1.24	1.22	25	16.4	22.5	84	0.515	0.03	2	3	3	2	27341	1.01	2.06	0.515	51.5	0	0.031428571	0
14/09/2020	1.18	1.21	14	18.6	28.5	77	0.514	0.03	2	3	3	2	27563	2.32	2.057142857	0.514	51.4	0.04	0.031428571	4
15/09/2020	1.15	1.2	14	21.2	31.4	77	0.513	0.03	2	3	3	2	27563	2.42	2.052857143	0.513	51.3	0.05	0.031428571	5
16/09/2020	1.15	1.2	40	18.4	23.5	81	0.513	0.028571429	2	3	3	2	27563	2.34	2.05	0.513	51.3	0.04	0.03	4
17/09/2020	1.18	1.19	37	13.5	19	67	0.512	0.028571429	2	3	3	2	27563	2.46	2.047142857	0.512	51.2	0.05	0.03	5
18/09/2020	1.2	1.19	44	14.5	21.3	60	0.511	0.03	2	3	3	2	27563	2.48	2.044285714	0.511	51.1	0.03	0.031428571	3
19/09/2020	1.2	1.22	28	15.4	23.3	60	0.51	0.03	2	3	3	2	27563	1.32	2.041428571	0.51	51	0	0.031428571	0
20/09/2020	1.17	1.24	29	14.9	22.8	63	0.511	0.032857143	2	3	3	2	27563	0.99	2.045714286	0.511	51.1	0	0.034285714	0
21/09/2020	1.15	1.26	15	14.9	25.3	76	0.514	0.035714286	2	3	4	2	29621	2.3	2.057142857	0.514	51.4	0.05	0.037142857	5
22/09/2020	1.16	1.26	11	14.1	23.6	76	0.518	0.04	2	3	4	2	29621	2.4	2.072857143	0.518	51.8	0.05	0.041428571	5
23/09/2020	1.21	1.25	34	16.2	21.8	84	0.521	0.042857143	2	3	4	2	29621	2.37	2.082857143	0.521	52.1	0.06	0.044285714	6
24/09/2020	1.27	1.27	45	13.7	17.5	79	0.521	0.047142857	2	3	4	2	29621	2.54	2.082857143	0.521	52.1	0.07	0.047142857	7
25/09/2020	1.32	1.26	52	10.9	13.5	86	0.523	0.05	2	3	4	2	29621	2.59	2.091428571	0.523	52.3	0.06	0.05	6
26/09/2020	1.35	1.28	34	12.8	16.2	82	0.519	0.054285714	2	3	4	2	29621	1.39	2.077142857	0.519	51.9	0.02	0.054285714	2
27/09/2020	1.33	1.29	36	14.2	16.3	85	0.513	0.055714286	2	3	4	2	29621	0.99	2.05	0.513	51.3	0.02	0.055714286	2
28/09/2020	1.29	1.3	22	12.8	13.7	96	0.505	0.06	2	3	4	3	31600	2.36	2.018571429	0.505	50.5	0.07	0.06	7
29/09/2020	1.26	1.26	17	15.1	19.3	86	0.495	0.061428571	2	3	4	3	31600	2.3	1.981428571	0.495	49.5	0.08	0.061428571	8
30/09/2020	1.24	1.24	23	15.3	18.4	92	0.49	0.067142857	2	4	4	3	31600	2.18	1.958571429	0.49	49	0.07	0.067142857	7
01/10/2020	1.21	1.22	35	13.1	15.6	93	0.486	0.07	2	4	4	3	31600	2.32	1.944285714	0.486	48.6	0.1	0.07	10
02/10/2020	1.2	1.18	42	12.9	16	84	0.48	0.072857143	2	4	4	3	31600	2.33	1.92	0.48	48	0.07	0.072857143	7
03/10/2020	1.18	1.19	33	12.6	14.7	91	0.479	0.075714286	2	4	4	3	31600	1.23	1.915714286	0.479	47.9	0.06	0.075714286	6
04/10/2020	1.15	1.18	53	11.9	14.8	80	0.48	0.077142857	2	4	4	3	31600	0.89	1.921428571	0.48	48	0.04	0.077142857	4
05/10/2020	1.12	1.14	51	12.2	14.4	85	0.482	0.078571429	2	4	4	3	39783	2.19	1.927142857	0.482	48.2	0.09	0.078571429	9
06/10/2020	1.11	1.12	47	12.8	14.8	89	0.483	0.08	2	4	4	3	39783	2.27	1.931428571	0.483	48.3	0.1	0.08	10
07/10/2020	1.11	1.09	33	12.4	15	86	0.483	0.08	2	4	4	3	39783	2.22	1.932857143	0.483	48.3	0.08	0.08	8
08/10/2020	1.12	1.07	45	13.1	15.9	91	0.483	0.08	2	4	4	3	39783	2.36	1.932857143	0.483	48.3	0.11	0.08	11
09/10/2020	1.13	1.06	25	11.8	15.3	84	0.474	0.08	2	4	4	3	39783	2.36	1.894285714	0.474	47.4	0.08	0.08	8
10/10/2020	1.13	1.09	29	8.7	12.9	86	0.457	0.08	2	4	4	3	39783	1.24	1.828571429	0.457	45.7	0.06	0.08	6
11/10/2020	1.11	1.11	25	9.4	13.7	87	0.384	0.081428571	2	4	4	3	39783	0.89	1.537142857	0.384	38.4	0.04	0.081428571	4
12/10/2020	1.08	1.13	19	9.4	14.5	87	0.315	0.082857143	2	4	4	3	44390	1.92	1.26	0.315	31.5	0.09	0.082857143	9
13/10/2020	1.07	1.1	33	9.6	12.8	84	0.295	0.085714286	2	4	4	3	44390	1.81	1.178571429	0.295	29.5	0.1	0.085714286	10
14/10/2020	1.07	1.06	37	9.2	12.3	80	0.284	0.087142857	2	5	5	4	44390	0.18	1.135714286	0.284	28.4	0.09	0.087142857	9
15/10/2020	1.08	1.04	32	9.4	11.5	74	0.276	0.088571429	2	5	5	4	44390	0.42	1.105714286	0.276	27.6	0.12	0.088571429	12
16/10/2020	1.08	1.02	20	8.3	12.2	81	0.264	0.091428571	2	5	5	4	44390	1.79	1.054285714	0.264	26.4	0.1	0.091428571	10
17/10/2020	1.07	0.97	9	7.1	12.5	89	0.258	0.094285714	2	5	5	4	44390	0.94	1.032857143	0.258	25.8	0.07	0.094285714	7
18/10/2020	1.03	0.95	15	8.8	13.4	90	0.313	0.097142857	2	5	5	4	44390	0.68	1.252857143	0.313	31.3	0.05	0.097142857	5
19/10/2020	0.99	0.92	20	9.4	13.2	85	0.359	0.097142857	2	5	5	4	45912	1.56	1.437142857	0.359	35.9	0.11	0.097142857	11
20/10/2020	0.95	0.91	40	11.7	14.4	83	0.36	0.097142857	2	5	5	4	45912	1.66	1.438571429	0.36	36	0.12	0.097142857	12
21/10/2020	0.93	0.88	58	15.4	20.3	82	0.363	0.097142857	2	5	5	4	45912	1.72	1.452857143	0.363	36.3	0.11	0.097142857	11
22/10/2020	0.91	0.84	39	13.9	16.1	82	0.365	0.098571429	2	5	5	4	45912	1.71	1.461428571	0.365	36.5	0.12	0.098571429	12
23/10/2020	0.89	0.83	29	12	15.9	90	0.38	0.097142857	2	5	5	4	45912	1.8	1.52	0.38	38	0.1	0.097142857	10
24/10/2020	0.87	0.83	54	13.9	16.2	83	0.394	0.095714286	2	5	5	4	45912	1.04	1.575714286	0.394	39.4	0.07	0.095714286	7
25/10/2020	0.85	0.84	46	12.1	15.9	85	0.406	0.094285714	2	5	5	4	45912	0.74	1.622857143	0.406	40.6	0.06	0.094285714	6
26/10/2020	0.83	0.84	46	10.4	12.7	80	0.441	0.094285714	2	5	5	4	41983	1.97	1.764285714	0.441	44.1	0.1	0.094285714	10
27/10/2020	0.83	0.82	54	10.1	12	86	0.453	0.094285714	2	5	5	4	41983	2.05	1.811428571	0.453	45.3	0.11	0.094285714	11
28/10/2020	0.83	0.81	45	10	13	88	0.451	0.094285714	2	5	5	4	41983	2.05	1.804285714	0.451	45.1	0.1	0.094285714	10
29/10/2020	0.85	0.82	43	10.7	13.7	87	0.451	0.094285714	2	5	5	4	41983	2.7	1.802857143	0.451	45.1	0.12	0.094285714	12
30/10/2020	0.86	0.84	55	14.3	15.7	91	0.454	0.095714286	2	5	5	4	41983	2.13	1.814285714	0.454	45.4	0.1	0.095714286	10
31/10/2020	0.86	0.89	45	13.5	15.5	85	0.461	0.095714286	2	5	5	4	41983	0.99	1.844285714	0.461	46.1	0.07	0.095714286	7
01/11/2020	0.86	0.95	52	14.3	17.6	86	0.459	0.095714286	2	5	5	4	41983	0.73	1.835714286	0.459	45.9	0.06	0.095714286	6
02/11/2020	0.87	0.98	67	15.8	19.3	81	0.434	0.095714286	2	5	5	4	34860	2.05	1.737142857	0.434	43.4	0.11	0.095714286	11
03/11/2020	0.89	0.97	47	9.2	12.9	79	0.431	0.097142857	2	5	5	4	34860	2.26	1.725714286	0.431	43.1	0.11	0.097142857	11
04/11/2020	0.93	0.94	20	6.7	12.8	85	0.432	0.097142857	2	5	5	4	34860	1.99	1.728571429	0.432	43.2	0.1	0.097142857	10
05/11/2020	0.96	0.92	13	6.4	12.8	89	0.431	0.095714286	2	5	5	4	34860	2.01	1.724285714	0.431	43.1	0.12	0.095714286	12
06/11/2020	0.99	0.92	25	8.4	12.4	84	0.428	0.095714286	2	5	5	4	34860	2.05	1.71	0.428	42.8	0.11	0.095714286	11
07/11/2020	1.01	0.96	20	6.8	12.6	85	0.418	0.095714286	2	5	5	4	34860	1.01	1.671428571	0.418	41.8	0.07	0.095714286	7
08/11/2020	1	1.01	17	8.4	13.2	90	0.418	0.095714286	2	5	5	4	34860	0.7	1.67	0.418	41.8	0.05	0.095714286	5
09/11/2020	0.99	1.03	18	12.1	16.9	90	0.42	0.095714286	2	5	5	4	32342	1.95	1.678571429	0.42	42	0.11	0.095714286	11
10/11/2020	0.98	1.03	14	12.4	16.4	93	0.422	0.095714286	2	5	5	4	32342	1.99	1.687142857	0.422	42.2	0.11	0.095714286	11
11/11/2020	0.99	0.98	27	11.4	13	93	0.422	0.097142857	2	5	5	4	32342	1.98	1.687142857	0.422	42.2	0.1	0.097142857	10
12/11/2020	1	0.94	40	10.2	13.2	86	0.422	0.1	2	5	5	4	32342	2.07	1.688571429	0.422	42.2	0.12	0.1	12
13/11/2020	1	0.92	34	9.5	12.9	92	0.425	0.1	2	5	5	4	32342	2.11	1.698571429	0.425	42.5	0.11	0.1	11
14/11/2020	0.99	0.94	38	12.4	14.7	86	0.427	0.1	2	5	5	4	32342	1.01	1.708571429	0.427	42.7	0.08	0.1	8
15/11/2020	0.96	0.98	61	12.7	15.6	78	0.43	0.098571429	2	5	5	4	32342	0.71	1.721428571	0.43	43	0.07	0.098571429	7
16/11/2020	0.93	1.02	48	10.2	12.3	85	0.434	0.098571429	2	5	5	4	36335	2.02	1.734285714	0.434	43.4	0.11	0.098571429	11
17/11/2020	0.92	1.02	56	12	12.9	87	0.439	0.097142857	2	5	5	4	36335	2.06	1.754285714	0.439	43.9	0.11	0.097142857	11
18/11/2020	0.94	1.03	52	12.8	14.9	75	0.443	0.095714286	2	5	5	4	36335	2.07	1.77	0.443	44.3	0.09	0.095714286	9
19/11/2020	0.96	1.02	37	8.2	11.7	81	0.446	0.092857143	2	5	5	4	36335	2.16	1.782857143	0.446	44.6	0.12	0.092857143	12
20/11/2020	0.99	1.05	26	6	8.5	75	0.448	0.091428571	2	5	5	4	36335	2.25	1.791428571	0.448	44.8	0.1	0.091428571	10
21/11/2020	1.01	1.09	53	8.7	10.2	87	0.451	0.09	2	5	5	4	36335	1.12	1.804285714	0.451	45.1	0.07	0.09	7
22/11/2020	1.02	1.17	31	8.9	11.6	86	0.454	0.09	2	5	5	4	36335	0.8	1.817142857	0.454	45.4	0.05	0.09	5
23/11/2020	1.02	1.23	24	6.1	10.6	81	0.457	0.088571429	2	5	5	4	37054	2.08	1.828571429	0.457	45.7	0.1	0.088571429	10
24/11/2020	1.05	1.23	34	7.9	10.2	89	0.463	0.087142857	2	5	5	4	37054	2.15	1.852857143	0.463	46.3	0.1	0.087142857	10
25/11/2020	1.1	1.21	35	6.7	9.2	86	0.465	0.087142857	2	5	5	4	37054	2.16	1.861428571	0.465	46.5	0.09	0.087142857	9
26/11/2020	1.16	1.19	14	8.8	9.8	96	0.466	0.087142857	2	5	5	4	37054	2.24	1.865714286	0.466	46.6	0.11	0.087142857	11
27/11/2020	1.22	1.17	22	6.3	7.5	96	0.469	0.088571429	2	5	5	4	37054	2.42	1.877142857	0.469	46.9	0.09	0.088571429	9
28/11/2020	1.26	1.19	33	4.2	5.6	95	0.474	0.088571429	2	5	5	4	37054	1.18	1.894285714	0.474	47.4	0.07	0.088571429	7
29/11/2020	1.25	1.23	23	0.9	3.7	92	0.474	0.088571429	2	5	5	4	37054	0.83	1.895714286	0.474	47.4	0.05	0.088571429	5
30/11/2020	1.22	1.25	34	2.4	8.4	96	0.476	0.088571429	2	5	5	4	37054	2.16	1.902857143	0.476	47.6	0.11	0.088571429	11
														2.27	1.892857143	0.473	47.3	0.1	0.09	10
														2.17	1.882857143	0.471	47.1	0.09	0.09	9
														2.29	1.878571429	0.47	47	0.11	0.09	11
														2.35	1.887142857	0.472	47.2	0.1	0.088571429	10
														1.11	1.877142857	0.469	46.9	0.07	0.088571429	7
														0.8	1.88	0.47	47	0.05	0.09	5
														2.22	1.872857143	0.468	46.8	0.1	0.09	10
														2.2	1.865714286	0.466	46.6	0.1	0.09	10
														2.19	1.867142857	0.467	46.7	0.1	0.091428571	10
														2.24	1.865714286	0.466	46.6	0.11	0.092857143	11
														2.3	1.862857143	0.466	46.6	0.1	0.091428571	10
														1.12	1.794285714	0.449	44.9	0.08	0.095714286	8
														0.79	1.655714286	0.414	41.4	0.06	0.101428571	6
														2.2	1.515714286	0.379	37.9	0.09	0.108571429	9
														1.72	1.372857143	0.343	34.3	0.13	0.114285714	13
														1.22	1.317142857	0.329	32.9	0.14	0.117142857	14
														1.26	1.281428571	0.32	32	0.16	0.118571429	16
														1.3	1.125714286	0.281	28.1	0.14	0.128571429	14
														0.73	1.044285714	0.261	26.1	0.1	0.132857143	10
														0.54	1.031428571	0.258	25.8	0.07	0.135714286	7
														1.11	1.005714286	0.251	25.1	0.16	0.138571429	16
														1.15	0.898571429	0.225	22.5	0.16	0.15	16
														1.13	0.875714286	0.219	21.9	0.16	0.15	16
														1.08	0.872857143	0.218	21.8	0.18	0.151428571	18
														0.55	0.858571429	0.215	21.5	0.22	0.154285714	22
														0.57	0.841428571	0.21	21	0.1	0.158571429	10
														0.52	0.831428571	0.208	20.8	0.08	0.16	8
														1.01	0.801428571	0.2	20	0.18	0.16	18
														1.03	0.788571429	0.197	19.7	0.19	0.162857143	19
														1.06	0.8	0.2	20	0.17	0.165714286	17
														0.87	0.8	0.2	20	0.18	0.165714286	18
														0.46	0.827142857	0.207	20.7	0.24	0.162857143	24
														0.65	0.86	0.215	21.5	0.12	0.158571429	12
														0.52	0.888571429	0.222	22.2	0.08		8
														1.2	0.952857143	0.238	23.8	0.16		16
														1.26	1.084285714	0.271	27.1	0.16		16
														1.26	1.1	0.275	27.5
														1.32
														1.38
														0.76
