# Supplementary material for: Predicting the spread of covid-19 and the impact of government measures at the early stage of the pandemic: The Dutch case—Stricter but short-term measures are better
Source: PLoS One. 2023 May 12;18(5):e0283086. doi: 10.1371/journal.pone.0283086 (PMC10180597; doi:10.1371/journal.pone.0283086)
Supplement: S1 Data — (ZIP) [file pone.0283086.s016.zip › Scenarios for sensitivity - testing.xlsx]

## Sheet: Validation
Day	Date_reported	Schools	Events	Catering	Facemasks	At_home_average	Traveling_average	Tests_per_day	Temp_ave	Max_temp	Rel_hum	Wind_speed		Validation = Actual policy
12	2020-02-14	1	1	1	1	0.00428571	1	2857	7.3	8.7	79	37
13	2020-02-15	1	1	1	1	0.00571429	0.996	2857	10.6	13.5	75	68
14	2020-02-16	1	1	1	1	0.00714286	0.975	2857	12.1	16.7	78	95
15	2020-02-17	1	1	1	1	0.00857143	0.954	2857	8.1	10.1	73	72
16	2020-02-18	1	1	1	1	0.00857143	0.937	2857	7.6	9.6	73	67
17	2020-02-19	1	1	1	1	0.00857143	0.941	2857	6.2	8.2	76	49
18	2020-02-20	1	1	1	1	0.00571429	0.943	2857	8.2	10.4	80	68
19	2020-02-21	1	1	1	1	0.00857143	0.929	2857	7.3	8.9	73	61
20	2020-02-22	1	1	1	1	0.01	0.919	2857	9.2	11.7	77	79
21	2020-02-23	1	1	1	1	0.0114286	0.91	2857	8.7	12.9	82	63
22	2020-02-24	1	1	1	1	0.0142857	0.899	2857	7.6	10.8	85	60
23	2020-02-25	1	1	1	1	0.0171429	0.891	2857	6.6	10.3	72	52
24	2020-02-26	1	1	1	1	0.0185714	0.886	2857	3.4	6.6	86	30
25	2020-02-27	1	1	1	1	0.0185714	0.886	2857	2.7	3.9	89	27
26	2020-02-28	1	1	1	1	0.0157143	0.913	2857	4.6	8.4	83	50
27	2020-02-29	1	1	1	1	0.0128571	0.932	2857	8.7	12.6	75	75
28	2020-03-01	1	1	1	1	0.01	0.95	2857	6.6	9.2	72	67
29	2020-03-02	1	1	1	1	0.00714286	0.969	2857	5.5	7.8	90	31
30	2020-03-03	1	1	1	1	0.00571429	0.987	2857	4.4	8.8	83	33
31	2020-03-04	1	1	1	1	0.00428571	0.986	2857	6.5	10.5	79	26
32	2020-03-05	1	1	1	1	0.00571429	0.984	2857	5.5	6.8	90	42
33	2020-03-06	1	1	1	1	0.00571429	0.974	2857	6.2	8.5	80	40
34	2020-03-07	1	1	1	1	0.00857143	0.973	2857	6.6	10.6	76	41
35	2020-03-08	1	1	1	1	0.0114286	0.961	2857	8.7	10.2	82	55
36	2020-03-09	1	1	1	1	0.0157143	0.94	2857	7.8	10.6	80	45
37	2020-03-10	1	1	1	1	0.0228571	0.883	2857	10.1	11.9	92	70
38	2020-03-11	1	1	1	1	0.0314286	0.847	2857	11	13.5	85	49
39	2020-03-12	3	2	1	1	0.0371429	0.816	2857	8.4	11	66	73
40	2020-03-13	3	2	1	1	0.0557143	0.698	2857	6.6	9	81	42
41	2020-03-14	3	2	1	1	0.0757143	0.564	2857	6.7	11.8	80	41
42	2020-03-15	5	2	1	1	0.0957143	0.445	2857	9.6	11.2	78	47
43	2020-03-16	5	2	5	1	0.117143	0.318	3143	7.5	13	82	18
44	2020-03-17	5	2	5	1	0.135714	0.24	3143	8.6	13.3	68	40
45	2020-03-18	5	2	5	1	0.144286	0.213	3143	10.5	13.7	64	40
46	2020-03-19	5	2	5	1	0.151429	0.197	3143	8.5	9.9	87	26
47	2020-03-20	5	2	5	1	0.157143	0.178	3143	6.7	9.1	75	46
48	2020-03-21	5	2	5	1	0.162857	0.163	3143	4.6	9.2	61	63
49	2020-03-22	5	2	5	1	0.165714	0.151	3143	4.6	9.7	50	62
50	2020-03-23	5	5	5	1	0.168571	0.143	3571	4.7	10.1	43	58
51	2020-03-24	5	5	5	1	0.17	0.134	3571	4.9	10.5	44	45
52	2020-03-25	5	5	5	1	0.171429	0.129	3571	5.5	12.7	44	39
53	2020-03-26	5	5	5	1	0.172857	0.127	3571	6.6	11.8	40	48
54	2020-03-27	5	5	5	1	0.174286	0.124	3571	8.5	15.3	54	47
55	2020-03-28	5	5	5	1	0.172857	0.124	3571	7.4	11.9	64	58
56	2020-03-29	5	5	5	1	0.172857	0.123	3571	4.7	7.4	51	67
57	2020-03-30	5	5	5	1	0.172857	0.123	3714	3.8	9.7	78	23
58	2020-03-31	5	5	5	1	0.172857	0.126	3714	4.1	9.2	62	33
59	2020-04-01	5	5	5	1	0.172857	0.125	3714	3.9	10	73	16
60	2020-04-02	5	5	5	1	0.168571	0.126	3714	7	11.3	74	37
61	2020-04-03	5	5	5	1	0.167143	0.126	3714	6.6	10.3	74	25
62	2020-04-04	5	5	5	1	0.165714	0.126	3714	7.3	14.6	59	32
63	2020-04-05	5	5	5	1	0.162857	0.128	3714	12.6	19.6	47	50
64	2020-04-06	5	5	5	1	0.158571	0.129	5000	14.3	23	57	39
65	2020-04-07	5	5	5	1	0.157143	0.124	5000	12.2	19.3	65	26
66	2020-04-08	5	5	5	1	0.154286	0.125	5000	15	24.5	65	17
67	2020-04-09	5	5	5	1	0.154286	0.125	5000	13.3	20.5	65	28
68	2020-04-10	5	5	5	1	0.167143	0.115	5000	11.5	18.5	58	28
69	2020-04-11	5	5	5	1	0.167143	0.116	5000	12.2	21.5	54	18
70	2020-04-12	5	5	5	1	0.167143	0.116	5000	14	23	61	20
71	2020-04-13	5	5	5	1	0.167143	0.117	5429	7.8	11.1	55	58
72	2020-04-14	5	5	5	1	0.164286	0.119	5429	6	10.2	67	23
73	2020-04-15	5	5	5	1	0.165714	0.119	5429	8.5	17	67	15
74	2020-04-16	5	5	5	1	0.165714	0.12	5429	13	22.1	60	27
75	2020-04-17	5	5	5	1	0.151429	0.133	5429	10.9	17	61	43
76	2020-04-18	5	5	5	1	0.15	0.134	5429	11.1	16	74	25
77	2020-04-19	5	5	5	1	0.148571	0.136	5429	12.5	17.9	43	47
78	2020-04-20	5	5	5	1	0.145714	0.138	5000	12.7	18.3	38	70
79	2020-04-21	5	5	5	1	0.144286	0.141	5000	13.9	18.9	40	74
80	2020-04-22	5	5	5	1	0.141429	0.143	5000	15.2	21.5	41	56
81	2020-04-23	5	5	5	1	0.14	0.144	5000	15.8	23.2	47	28
82	2020-04-24	5	5	5	1	0.147143	0.134	5000	12.4	18.2	64	35
83	2020-04-25	5	5	5	1	0.145714	0.135	5000	9.8	14.3	66	28
84	2020-04-26	5	5	5	1	0.145714	0.137	5000	9	16.7	73	15
85	2020-04-27	5	5	5	1	0.147143	0.138	3714	12.4	20.7	64	24
86	2020-04-28	5	5	5	1	0.148571	0.14	3714	9.4	11.3	90	30
87	2020-04-29	5	5	5	1	0.15	0.141	3714	11.7	15.5	83	33
88	2020-04-30	5	5	5	1	0.15	0.143	3714	11.5	16.1	70	48
89	2020-05-01	5	5	5	1	0.141429	0.154	3714	10.5	14.2	77	43
90	2020-05-02	5	5	5	1	0.148571	0.146	3714	10.3	13.9	77	34
91	2020-05-03	5	5	5	1	0.145714	0.149	3714	11	16.9	80	17
92	2020-05-04	5	5	5	1	0.142857	0.151	3714	10.8	15.2	71	38
93	2020-05-05	5	5	5	1	0.137143	0.154	3714	9.2	14.8	62	36
94	2020-05-06	5	5	5	1	0.13	0.157	3714	10.6	16.8	63	25
95	2020-05-07	5	5	5	1	0.127143	0.159	3714	12	20.7	66	14
96	2020-05-08	5	5	5	1	0.125714	0.164	3714	14.5	22.9	62	14
97	2020-05-09	5	5	5	1	0.117143	0.178	3714	17.1	24.7	56	30
98	2020-05-10	5	5	5	1	0.117143	0.182	3714	12.9	22.5	68	48
99	2020-05-11	5	5	5	1	0.115714	0.186	4286	8.4	12.2	53	63
100	2020-05-12	4	5	5	1	0.115714	0.191	4286	7.7	12.8	65	25
101	2020-05-13	4	5	5	1	0.118571	0.191	4286	7.2	12	66	35
102	2020-05-14	4	5	5	1	0.118571	0.192	4286	7.1	12.8	61	33
103	2020-05-15	4	5	5	1	0.115714	0.194	4286	8.5	15.1	68	21
104	2020-05-16	4	5	5	1	0.112857	0.197	4286	9.8	16	71	28
105	2020-05-17	4	5	5	1	0.107143	0.203	4286	12.1	18.7	63	25
106	2020-05-18	4	5	5	1	0.114286	0.193	3714	14.9	21.2	65	30
107	2020-05-19	4	5	5	1	0.118571	0.193	3714	16.6	21.7	66	28
108	2020-05-20	4	5	5	1	0.117143	0.196	3714	16.2	22.1	72	20
109	2020-05-21	4	5	5	1	0.118571	0.197	3714	19.2	26.7	62	21
110	2020-05-22	4	5	5	1	0.117143	0.201	3714	19	24.2	56	44
111	2020-05-23	4	5	5	1	0.114286	0.205	3714	15.3	18.8	60	53
112	2020-05-24	4	5	5	1	0.115714	0.206	3714	13.5	15	78	35
113	2020-05-25	4	5	5	1	0.105714	0.223	4286	15.5	20.8	72	27
114	2020-05-26	4	5	5	1	0.0971429	0.23	4286	16.3	23.7	65	19
115	2020-05-27	4	5	5	1	0.0928571	0.234	4286	15.8	20.5	67	35
116	2020-05-28	4	5	5	1	0.0871429	0.236	4286	14.1	19.7	59	40
117	2020-05-29	4	5	5	1	0.0928571	0.222	4286	15.3	22.5	58	30
118	2020-05-30	4	5	5	1	0.09	0.226	4286	17.8	23.7	48	36
119	2020-05-31	4	5	5	1	0.0885714	0.23	4286	17.2	22.2	52	46
120	2020-06-01	4	4	3	2	0.0885714	0.235	6983	18.8	25.4	51	30
121	2020-06-02	3	4	3	2	0.09	0.24	6983	20.1	27.5	55	23
122	2020-06-03	3	4	3	2	0.0928571	0.242	6983	17.5	22.8	70	32
123	2020-06-04	3	4	3	2	0.0971429	0.244	6983	12.8	17	80	37
124	2020-06-05	3	4	3	2	0.09	0.265	6983	9.9	14.3	81	38
125	2020-06-06	3	4	3	2	0.0914286	0.269	6983	11.6	15.8	69	59
126	2020-06-07	3	4	3	2	0.0914286	0.273	6983	12.7	16	78	39
127	2020-06-08	3	4	3	2	0.09	0.278	8165	14.6	18.9	73	36
128	2020-06-09	3	4	3	2	0.0857143	0.283	8165	13.3	17	67	26
129	2020-06-10	3	4	3	2	0.0814286	0.286	8165	13.9	18	76	21
130	2020-06-11	3	4	3	2	0.0785714	0.288	8165	15.7	20.1	81	28
131	2020-06-12	3	4	3	2	0.0757143	0.291	8165	19.5	26.1	74	37
132	2020-06-13	3	4	3	2	0.0757143	0.295	8165	20.2	26.2	76	25
133	2020-06-14	3	4	3	2	0.0742857	0.299	8165	18.3	23	83	21
134	2020-06-15	4	4	3	2	0.0728571	0.303	8811	19.1	23.7	69	18
135	2020-06-16	4	4	3	2	0.0714286	0.306	8811	17.9	20.8	87	13
136	2020-06-17	4	4	3	2	0.07	0.309	8811	19	24.2	77	28
137	2020-06-18	4	4	3	2	0.0657143	0.312	8811	17.6	22	81	25
138	2020-06-19	4	4	3	2	0.0642857	0.316	8811	17.2	22.4	76	25
139	2020-06-20	4	4	3	2	0.0614286	0.32	8811	16.7	22.1	73	19
140	2020-06-21	4	4	3	2	0.0585714	0.325	8811	18.6	24.5	69	35
141	2020-06-22	4	4	3	2	0.0557143	0.33	8765	17.8	22.4	67	23
142	2020-06-23	4	4	3	2	0.0542857	0.333	8765	19.7	26.7	64	19
143	2020-06-24	4	4	3	2	0.0557143	0.334	8765	23.3	29.4	52	34
144	2020-06-25	4	4	3	2	0.0571429	0.335	8765	24	29.4	55	40
145	2020-06-26	4	4	3	2	0.0585714	0.339	8765	24.2	30.1	61	31
146	2020-06-27	4	4	3	2	0.06	0.343	8765	20.6	24.8	79	36
147	2020-06-28	4	4	3	2	0.0614286	0.349	8765	17.9	21.4	60	52
148	2020-06-29	4	4	3	2	0.0614286	0.354	9623	16	19	62	58
149	2020-06-30	4	4	3	2	0.0614286	0.359	9623	16	19.4	82	51
150	2020-07-01	4	3	3	2	0.0628571	0.365	9623	17.9	21.1	78	39
151	2020-07-02	4	3	3	2	0.0642857	0.368	9623	17.1	21.2	75	38
152	2020-07-03	4	3	3	2	0.0628571	0.371	9623	17.7	21.6	71	49
153	2020-07-04	4	3	3	2	0.0614286	0.374	9623	16.5	18.1	90	60
154	2020-07-05	4	3	3	2	0.0614286	0.374	9623	17.9	21.3	77	68
155	2020-07-06	4	3	3	2	0.0628571	0.377	10722	14.9	18.3	71	45
156	2020-07-07	4	3	3	2	0.0628571	0.376	10722	14.6	19.2	77	25
157	2020-07-08	5	3	3	2	0.0585714	0.377	10722	14.6	16.9	94	18
158	2020-07-09	5	3	3	2	0.0542857	0.378	10722	16.7	17.7	93	38
159	2020-07-10	5	3	3	2	0.0514286	0.376	10722	14.6	18.5	81	31
160	2020-07-11	5	3	3	2	0.0514286	0.379	10722	14.1	19.7	76	20
161	2020-07-12	5	3	3	2	0.05	0.379	10722	14.9	20.9	70	18
162	2020-07-13	5	3	3	2	0.0485714	0.372	12661	17.2	23.5	65	16
163	2020-07-14	5	3	3	2	0.0471429	0.365	12661	15.7	17.6	84	18
164	2020-07-15	5	3	3	2	0.0442857	0.365	12661	15.9	20.6	72	20
165	2020-07-16	5	3	3	2	0.0442857	0.365	12661	16.3	19.7	86	20
166	2020-07-17	5	3	3	2	0.0457143	0.359	12661	18.3	22.7	81	11
167	2020-07-18	5	3	3	2	0.0442857	0.346	12661	19.4	25.8	78	21
168	2020-07-19	5	3	3	2	0.0442857	0.336	12661	17.9	24.4	80	22
169	2020-07-20	5	3	3	2	0.0428571	0.333	15932	16.1	20.2	69	28
170	2020-07-21	5	3	3	2	0.0442857	0.33	15932	14.5	20.5	70	23
171	2020-07-22	5	3	3	2	0.0485714	0.33	15932	14.5	21.1	71	20
172	2020-07-23	5	3	3	2	0.0485714	0.33	15932	18.4	24.6	63	27
173	2020-07-24	5	3	3	2	0.0514286	0.329	15932	18.5	22.3	75	28
174	2020-07-25	5	3	3	2	0.0542857	0.328	15932	18.4	22.3	85	35
175	2020-07-26	5	3	3	2	0.0557143	0.327	15932	18.7	22.4	72	37
176	2020-07-27	5	3	3	2	0.0557143	0.326	14515	18.4	23.9	74	34
177	2020-07-28	5	3	3	2	0.0542857	0.323	14515	17.9	20.6	66	40
178	2020-07-29	5	3	3	2	0.0514286	0.32	14515	16.2	20.2	66	29
179	2020-07-30	5	3	3	2	0.0514286	0.319	14515	18.3	25.1	66	20
180	2020-07-31	5	3	3	2	0.0514286	0.319	14515	24.5	32	53	33
181	2020-08-01	5	3	3	2	0.05	0.318	14515	20.6	25.2	78	25
182	2020-08-02	5	3	3	2	0.0485714	0.316	14515	16.8	21.6	75	25
183	2020-08-03	5	3	3	2	0.05	0.313	14110	15.4	21.2	78	21
184	2020-08-04	5	3	3	2	0.0514286	0.31	14110	16.4	22.1	64	23
185	2020-08-05	5	3	3	2	0.0528571	0.308	14110	20.6	28.3	58	32
186	2020-08-06	5	3	3	2	0.0528571	0.306	14110	22.3	31	62	17
187	2020-08-07	5	3	3	2	0.0514286	0.304	14110	24.7	34	59	18
188	2020-08-08	5	3	3	2	0.0528571	0.3	14110	26.4	34.6	55	21
189	2020-08-09	5	3	3	2	0.0542857	0.297	14110	26.7	32.6	57	34
190	2020-08-10	5	3	3	2	0.0571429	0.295	15146	26.1	32.7	57	31
191	2020-08-11	5	3	3	2	0.0585714	0.297	15146	27	34.5	57	32
192	2020-08-12	5	3	3	2	0.0585714	0.3	15146	26.3	32.3	64	24
193	2020-08-13	5	3	3	2	0.06	0.3	15146	25.1	31.7	71	19
194	2020-08-14	5	3	3	2	0.06	0.309	15146	23.3	28.6	78	22
195	2020-08-15	5	3	3	2	0.0585714	0.321	15146	22.5	28.5	79	17
196	2020-08-16	5	3	3	2	0.0571429	0.334	15146	22.5	30.4	79	22
197	2020-08-17	5	3	3	2	0.0528571	0.349	19401	18.9	25.4	88	17
198	2020-08-18	3	3	3	2	0.05	0.362	19401	18.3	24	80	25
199	2020-08-19	3	3	3	2	0.0514286	0.365	19401	21.3	27.2	71	32
200	2020-08-20	3	3	3	2	0.0528571	0.367	19401	23.2	28	78	32
201	2020-08-21	3	3	3	2	0.0514286	0.378	19401	23.9	28.5	60	41
202	2020-08-22	3	3	3	2	0.0514286	0.39	19401	19.2	22.4	72	55
203	2020-08-23	3	3	3	2	0.0542857	0.405	19401	17.6	21.3	78	41
204	2020-08-24	3	3	3	2	0.0528571	0.417	22340	16.5	20.7	79	33
205	2020-08-25	3	3	3	2	0.0542857	0.428	22340	17	21.2	81	49
206	2020-08-26	3	3	3	2	0.0542857	0.433	22340	16.1	18.4	84	65
207	2020-08-27	3	3	3	2	0.0557143	0.436	22340	16	19.8	85	24
208	2020-08-28	3	3	3	2	0.0542857	0.449	22340	16.1	21	82	41
209	2020-08-29	3	3	3	2	0.0514286	0.464	22340	14.9	18.8	86	34
210	2020-08-30	3	3	3	2	0.0457143	0.475	22340	15.3	18.6	88	38
211	2020-08-31	3	3	3	2	0.0471429	0.492	25254	14.5	18.3	76	22
212	2020-09-01	2	3	3	2	0.0442857	0.505	25254	13.5	17.6	80	16
213	2020-09-02	2	3	3	2	0.0428571	0.507	25254	14.8	21.7	78	13
214	2020-09-03	2	3	3	2	0.04	0.507	25254	16.3	20.7	89	38
215	2020-09-04	2	3	3	2	0.0385714	0.514	25254	17.3	21	79	33
216	2020-09-05	2	3	3	2	0.0385714	0.515	25254	14.8	18.8	78	29
217	2020-09-06	2	3	3	2	0.04	0.516	25254	14.2	19.3	79	22
218	2020-09-07	2	3	3	2	0.0371429	0.514	27341	15.5	21	77	28
219	2020-09-08	2	3	3	2	0.0357143	0.516	27341	17.3	19	88	32
220	2020-09-09	2	3	3	2	0.0357143	0.516	27341	16.8	20.9	90	30
221	2020-09-10	2	3	3	2	0.0342857	0.517	27341	13.2	19.8	79	10
222	2020-09-11	2	3	3	2	0.0328571	0.517	27341	13.7	20	81	15
223	2020-09-12	2	3	3	2	0.0314286	0.516	27341	14.2	19.1	85	26
224	2020-09-13	2	3	3	2	0.03	0.515	27341	16.4	22.5	84	25
225	2020-09-14	2	3	3	2	0.03	0.514	27563	18.6	28.5	77	14
226	2020-09-15	2	3	3	2	0.03	0.513	27563	21.2	31.4	77	14
227	2020-09-16	2	3	3	2	0.0285714	0.513	27563	18.4	23.5	81	40
228	2020-09-17	2	3	3	2	0.0285714	0.512	27563	13.5	19	67	37
229	2020-09-18	2	3	3	2	0.03	0.511	27563	14.5	21.3	60	44
230	2020-09-19	2	3	3	2	0.03	0.51	27563	15.4	23.3	60	28
231	2020-09-20	2	3	3	2	0.0328571	0.511	27563	14.9	22.8	63	29
232	2020-09-21	2	4	3	2	0.0357143	0.514	29621	14.9	25.3	76	15
233	2020-09-22	2	4	3	2	0.04	0.518	29621	14.1	23.6	76	11
234	2020-09-23	2	4	3	2	0.0428571	0.521	29621	16.2	21.8	84	34
235	2020-09-24	2	4	3	2	0.0471429	0.521	29621	13.7	17.5	79	45
236	2020-09-25	2	4	3	2	0.05	0.523	29621	10.9	13.5	86	52
237	2020-09-26	2	4	3	2	0.0542857	0.519	29621	12.8	16.2	82	34
238	2020-09-27	2	4	3	2	0.0557143	0.513	29621	14.2	16.3	85	36
239	2020-09-28	2	4	3	3	0.06	0.505	31600	12.8	13.7	96	22
240	2020-09-29	2	4	3	3	0.0614286	0.495	31600	15.1	19.3	86	17
241	2020-09-30	2	4	4	3	0.0671429	0.49	31600	15.3	18.4	92	23
242	2020-10-01	2	4	4	3	0.07	0.486	31600	13.1	15.6	93	35
243	2020-10-02	2	4	4	3	0.0728571	0.48	31600	12.9	16	84	42
244	2020-10-03	2	4	4	3	0.0757143	0.479	31600	12.6	14.7	91	33
245	2020-10-04	2	4	4	3	0.0771429	0.48	31600	11.9	14.8	80	53
246	2020-10-05	2	4	4	3	0.0785714	0.482	39783	12.2	14.4	85	51
247	2020-10-06	2	4	4	3	0.08	0.483	39783	12.8	14.8	89	47
248	2020-10-07	2	4	4	3	0.08	0.483	39783	12.4	15	86	33
249	2020-10-08	2	4	4	3	0.08	0.483	39783	13.1	15.9	91	45
250	2020-10-09	2	4	4	3	0.08	0.474	39783	11.8	15.3	84	25
251	2020-10-10	2	4	4	3	0.08	0.457	39783	8.7	12.9	86	29
252	2020-10-11	2	4	4	3	0.0814286	0.384	39783	9.4	13.7	87	25
253	2020-10-12	2	4	4	3	0.0828571	0.315	44390	9.4	14.5	87	19
254	2020-10-13	2	4	4	3	0.0857143	0.295	44390	9.6	12.8	84	33
255	2020-10-14	2	5	5	4	0.0871429	0.284	44390	9.2	12.3	80	37
256	2020-10-15	2	5	5	4	0.0885714	0.276	44390	9.4	11.5	74	32
257	2020-10-16	2	5	5	4	0.0914286	0.264	44390	8.3	12.2	81	20
258	2020-10-17	2	5	5	4	0.0942857	0.258	44390	7.1	12.5	89	9
259	2020-10-18	2	5	5	4	0.0971429	0.313	44390	8.8	13.4	90	15
260	2020-10-19	2	5	5	4	0.0971429	0.359	45912	9.4	13.2	85	20
261	2020-10-20	2	5	5	4	0.0971429	0.36	45912	11.7	14.4	83	40
262	2020-10-21	2	5	5	4	0.0971429	0.363	45912	15.4	20.3	82	58
263	2020-10-22	2	5	5	4	0.0985714	0.365	45912	13.9	16.1	82	39
264	2020-10-23	2	5	5	4	0.0971429	0.38	45912	12	15.9	90	29
265	2020-10-24	2	5	5	4	0.0957143	0.394	45912	13.9	16.2	83	54
266	2020-10-25	2	5	5	4	0.0942857	0.406	45912	12.1	15.9	85	46
267	2020-10-26	2	5	5	4	0.0942857	0.441	41983	10.4	12.7	80	46
268	2020-10-27	2	5	5	4	0.0942857	0.453	41983	10.1	12	86	54
269	2020-10-28	2	5	5	4	0.0942857	0.451	41983	10	13	88	45
270	2020-10-29	2	5	5	4	0.0942857	0.451	41983	10.7	13.7	87	43
271	2020-10-30	2	5	5	4	0.0957143	0.454	41983	14.3	15.7	91	55
272	2020-10-31	2	5	5	4	0.0957143	0.461	41983	13.5	15.5	85	45
273	2020-11-01	2	5	5	4	0.0957143	0.459	41983	14.3	17.6	86	52
274	2020-11-02	2	5	5	4	0.0957143	0.434	34860	15.8	19.3	81	67
275	2020-11-03	2	5	5	4	0.0971429	0.431	34860	9.2	12.9	79	47
276	2020-11-04	2	5	5	4	0.0971429	0.432	34860	6.7	12.8	85	20
277	2020-11-05	2	5	5	4	0.0957143	0.431	34860	6.4	12.8	89	13
278	2020-11-06	2	5	5	4	0.0957143	0.428	34860	8.4	12.4	84	25
279	2020-11-07	2	5	5	4	0.0957143	0.418	34860	6.8	12.6	85	20
280	2020-11-08	2	5	5	4	0.0957143	0.418	34860	8.4	13.2	90	17
281	2020-11-09	2	5	5	4	0.0957143	0.42	32342	12.1	16.9	90	18
282	2020-11-10	2	5	5	4	0.0957143	0.422	32342	12.4	16.4	93	14
283	2020-11-11	2	5	5	4	0.0971429	0.422	32342	11.4	13	93	27
284	2020-11-12	2	5	5	4	0.1	0.422	32342	10.2	13.2	86	40
285	2020-11-13	2	5	5	4	0.1	0.425	32342	9.5	12.9	92	34
286	2020-11-14	2	5	5	4	0.1	0.427	32342	12.4	14.7	86	38
287	2020-11-15	2	5	5	4	0.0985714	0.43	32342	12.7	15.6	78	61
288	2020-11-16	2	5	5	4	0.0985714	0.434	36335	10.2	12.3	85	48
289	2020-11-17	2	5	5	4	0.0971429	0.439	36335	12	12.9	87	56
290	2020-11-18	2	5	5	4	0.0957143	0.443	36335	12.8	14.9	75	52
291	2020-11-19	2	5	5	4	0.0928571	0.446	36335	8.2	11.7	81	37
292	2020-11-20	2	5	5	4	0.0914286	0.448	36335	6	8.5	75	26
293	2020-11-21	2	5	5	4	0.09	0.451	36335	8.7	10.2	87	53
294	2020-11-22	2	5	5	4	0.09	0.454	36335	8.9	11.6	86	31
295	2020-11-23	2	5	5	4	0.0885714	0.457	37054	6.1	10.6	81	24
296	2020-11-24	2	5	5	4	0.0871429	0.463	37054	7.9	10.2	89	34
297	2020-11-25	2	5	5	4	0.0871429	0.465	37054	6.7	9.2	86	35
298	2020-11-26	2	5	5	4	0.0871429	0.466	37054	8.8	9.8	96	14
299	2020-11-27	2	5	5	4	0.0885714	0.469	37054	6.3	7.5	96	22
300	2020-11-28	2	5	5	4	0.0885714	0.474	37054	4.2	5.6	95	33
301	2020-11-29	2	5	5	4	0.0885714	0.473929	37054	0.9	3.7	92	23
302	2020-11-30	2	5	5	4	0.0885714	0.475714	45918.9	2.4	8.4	96	34
303	2020-12-01	2	5	5	5	0.09	0.473214	45918.9	8.1	9.8	87	41
304	2020-12-02	2	5	5	5	0.09	0.470714	45918.9	5.8	6.4	92	19
305	2020-12-03	2	5	5	5	0.09	0.469643	45918.9	5.5	6.2	91	48
306	2020-12-04	2	5	5	5	0.0885714	0.471786	45918.9	5	8	78	57
307	2020-12-05	2	5	5	5	0.0885714	0.469286	45918.9	1.3	5.6	88	22
308	2020-12-06	2	5	5	5	0.09	0.47	45918.9	1.8	4.2	93	17
309	2020-12-07	2	5	5	5	0.09	0.468214	63279.1	4.2	5.5	94	33
310	2020-12-08	2	5	5	5	0.09	0.466429	63279.1	1.8	4.8	95	11
311	2020-12-09	2	5	5	5	0.0914286	0.466786	63279.1	0.8	3.1	98	30
312	2020-12-10	2	5	5	5	0.0928571	0.466429	63279.1	0.6	2.9	92	30
313	2020-12-11	2	5	5	5	0.0914286	0.465714	63279.1	2.6	4.4	91	46
314	2020-12-12	2	5	5	5	0.0957143	0.448571	63279.1	6.5	8.9	98	20
315	2020-12-13	2	5	5	5	0.101429	0.413929	63279.1	6.9	7.9	90	34
316	2020-12-14	2	5	5	5	0.108571	0.378929	68538.1	9.6	11.6	89	45
317	2020-12-15	2	5	5	5	0.114286	0.343214	68538.1	8.7	10.4	94	30
318	2020-12-16	4	5	5	5	0.117143	0.329286	68538.1	7.2	9.7	93	37
319	2020-12-17	4	5	5	5	0.118571	0.320357	68538.1	8.9	10.3	89	43
320	2020-12-18	5	5	5	5	0.128571	0.281429	68538.1	7.9	11	86	47
321	2020-12-19	5	5	5	5	0.132857	0.261071	68538.1	8.3	11.5	88	48
322	2020-12-20	5	5	5	5	0.135714	0.257857	68538.1	8.6	9.9	87	43
323	2020-12-21	5	5	5	5	0.138571	0.251429	58654.9	7.9	13.1	94	46
324	2020-12-22	5	5	5	5	0.15	0.224643	58654.9	10.6	13.1	92	39
325	2020-12-23	5	5	5	5	0.15	0.218929	58654.9	10.9	12.3	95	33
326	2020-12-24	5	5	5	5	0.151429	0.218214	58654.9	5.4	9.1	85	37
327	2020-12-25	5	5	5	5	0.154286	0.214643	58654.9	3.2	6.6	86	23
328	2020-12-26	5	5	5	5	0.158571	0.210357	58654.9	4.5	5.9	89	56
329	2020-12-27	5	5	5	5	0.16	0.207857	49916.7	5	5.9	90	81
330	2020-12-28	5	5	5	5	0.16	0.200357	49916.7	3.6	5.4	91	26
331	2020-12-29	5	5	5	5	0.162857	0.197143	49916.7	3.7	5.8	93	26
332	2020-12-30	5	5	5	5	0.165714	0.2	49916.7	4.2	6.8	89	31
333	2020-12-31	5	5	5	5	0.165714	0.2	49916.7	2.1	4	95	12
		5	5	5	5	0.162857	0.206786	49916.7
		5	5	5	5	0.158571	0.215	49916.7
		5	5	5	5		0.222143
							0.238214
							0.271071
							0.275

## Sheet: Mitigation
Day	Date_reported	Schools	Events	Catering	Facemasks	At_home_average	Traveling_average	Tests_per_day	Temp_ave	Max_temp	Rel_hum	Wind_speed
12	2020-02-14	1	1	1	1	0.00428571	1	2857	7.3	8.7	79	37
13	2020-02-15	1	1	1	1	0.00571429	0.996	2857	10.6	13.5	75	68
14	2020-02-16	1	1	1	1	0.00714286	0.975	2857	12.1	16.7	78	95
15	2020-02-17	1	1	1	1	0.00857143	0.954	2857	8.1	10.1	73	72
16	2020-02-18	1	1	1	1	0.00857143	0.937	2857	7.6	9.6	73	67
17	2020-02-19	1	1	1	1	0.00857143	0.941	2857	6.2	8.2	76	49
18	2020-02-20	1	1	1	1	0.00571429	0.943	2857	8.2	10.4	80	68
19	2020-02-21	1	1	1	1	0.00857143	0.929	2857	7.3	8.9	73	61
20	2020-02-22	1	1	1	1	0.01	0.919	2857	9.2	11.7	77	79
21	2020-02-23	1	1	1	1	0.0114286	0.91	2857	8.7	12.9	82	63
22	2020-02-24	1	1	1	1	0.0142857	0.899	2857	7.6	10.8	85	60
23	2020-02-25	1	1	1	1	0.0171429	0.891	2857	6.6	10.3	72	52
24	2020-02-26	1	1	1	1	0.0185714	0.886	2857	3.4	6.6	86	30
25	2020-02-27	1	1	1	1	0.0185714	0.886	2857	2.7	3.9	89	27
26	2020-02-28	1	1	1	1	0.0157143	0.913	2857	4.6	8.4	83	50
27	2020-02-29	1	1	1	1	0.0128571	0.932	2857	8.7	12.6	75	75
28	2020-03-01	1	1	1	1	0.01	0.95	2857	6.6	9.2	72	67
29	2020-03-02	1	1	1	1	0.00714286	0.969	2857	5.5	7.8	90	31
30	2020-03-03	1	1	1	1	0.00571429	0.987	2857	4.4	8.8	83	33
31	2020-03-04	1	1	1	1	0.00428571	0.986	2857	6.5	10.5	79	26
32	2020-03-05	1	1	1	1	0.00571429	0.984	2857	5.5	6.8	90	42
33	2020-03-06	1	1	1	1	0.00571429	0.974	2857	6.2	8.5	80	40
34	2020-03-07	1	1	1	1	0.00857143	0.973	2857	6.6	10.6	76	41
35	2020-03-08	1	1	1	1	0.0114286	0.961	2857	8.7	10.2	82	55
36	2020-03-09	1	1	1	1	0.0157143	0.94	2857	7.8	10.6	80	45
37	2020-03-10	1	1	1	1	0.0228571	0.883	2857	10.1	11.9	92	70
38	2020-03-11	1	1	1	1	0.0314286	0.847	2857	11	13.5	85	49
39	2020-03-12	1	1	1	1	0.0371429	0.816	2857	8.4	11	66	73
40	2020-03-13	1	1	1	1	0.0557143	0.698	2857	6.6	9	81	42
41	2020-03-14	1	1	1	1	0.0757143	0.564	2857	6.7	11.8	80	41
42	2020-03-15	1	1	1	1	0.0957143	0.445	2857	9.6	11.2	78	47
43	2020-03-16	5	5	5	1	0.18	0.2	3143	7.5	13	82	18
44	2020-03-17	5	5	5	1	0.18	0.2	3143	8.6	13.3	68	40
45	2020-03-18	5	5	5	1	0.18	0.2	3143	10.5	13.7	64	40
46	2020-03-19	5	5	5	1	0.18	0.2	3143	8.5	9.9	87	26
47	2020-03-20	5	5	5	1	0.18	0.2	3143	6.7	9.1	75	46
48	2020-03-21	5	5	5	1	0.18	0.2	3143	4.6	9.2	61	63
49	2020-03-22	5	5	5	1	0.18	0.2	3143	4.6	9.7	50	62
50	2020-03-23	5	5	5	1	0.18	0.2	3571	4.7	10.1	43	58
51	2020-03-24	5	5	5	1	0.18	0.2	3571	4.9	10.5	44	45
52	2020-03-25	5	5	5	1	0.18	0.2	3571	5.5	12.7	44	39
53	2020-03-26	5	5	5	1	0.18	0.2	3571	6.6	11.8	40	48
54	2020-03-27	5	5	5	1	0.18	0.2	3571	8.5	15.3	54	47
55	2020-03-28	5	5	5	1	0.18	0.2	3571	7.4	11.9	64	58
56	2020-03-29	5	5	5	1	0.18	0.2	3571	4.7	7.4	51	67
57	2020-03-30	5	5	5	1	0.18	0.2	3714	3.8	9.7	78	23
58	2020-03-31	4	4	5	1	0.135	0.3	3714	4.1	9.2	62	33
59	2020-04-01	4	4	5	1	0.135	0.3	3714	3.9	10	73	16
60	2020-04-02	4	4	5	1	0.135	0.3	3714	7	11.3	74	37
61	2020-04-03	4	4	5	1	0.135	0.3	3714	6.6	10.3	74	25
62	2020-04-04	4	4	5	1	0.135	0.3	3714	7.3	14.6	59	32
63	2020-04-05	4	4	5	1	0.135	0.3	3714	12.6	19.6	47	50
64	2020-04-06	4	4	5	1	0.135	0.3	5000	14.3	23	57	39
65	2020-04-07	4	4	5	1	0.135	0.3	5000	12.2	19.3	65	26
66	2020-04-08	4	4	5	1	0.135	0.3	5000	15	24.5	65	17
67	2020-04-09	4	4	5	1	0.135	0.3	5000	13.3	20.5	65	28
68	2020-04-10	4	4	5	1	0.135	0.3	5000	11.5	18.5	58	28
69	2020-04-11	4	4	5	1	0.135	0.3	5000	12.2	21.5	54	18
70	2020-04-12	4	4	5	1	0.135	0.3	5000	14	23	61	20
71	2020-04-13	4	4	5	1	0.135	0.3	5429	7.8	11.1	55	58
72	2020-04-14	4	4	5	1	0.135	0.3	5429	6	10.2	67	23
73	2020-04-15	4	4	5	1	0.135	0.3	5429	8.5	17	67	15
74	2020-04-16	4	4	5	1	0.135	0.3	5429	13	22.1	60	27
75	2020-04-17	4	4	5	1	0.135	0.3	5429	10.9	17	61	43
76	2020-04-18	4	4	5	1	0.135	0.3	5429	11.1	16	74	25
77	2020-04-19	4	4	5	1	0.135	0.3	5429	12.5	17.9	43	47
78	2020-04-20	4	4	5	1	0.135	0.3	5000	12.7	18.3	38	70
79	2020-04-21	4	4	5	1	0.135	0.3	5000	13.9	18.9	40	74
80	2020-04-22	4	4	5	1	0.135	0.3	5000	15.2	21.5	41	56
81	2020-04-23	4	4	5	1	0.135	0.3	5000	15.8	23.2	47	28
82	2020-04-24	4	4	5	1	0.135	0.3	5000	12.4	18.2	64	35
83	2020-04-25	4	4	5	1	0.135	0.3	5000	9.8	14.3	66	28
84	2020-04-26	4	4	5	1	0.135	0.3	5000	9	16.7	73	15
85	2020-04-27	4	4	5	1	0.135	0.3	3714	12.4	20.7	64	24
86	2020-04-28	4	4	5	1	0.135	0.3	3714	9.4	11.3	90	30
87	2020-04-29	4	4	5	1	0.135	0.3	3714	11.7	15.5	83	33
88	2020-04-30	4	4	5	1	0.135	0.3	3714	11.5	16.1	70	48
89	2020-05-01	3	3	4	1	0.09	0.3	3714	10.5	14.2	77	43
90	2020-05-02	3	3	4	1	0.09	0.3	3714	10.3	13.9	77	34
91	2020-05-03	3	3	4	1	0.09	0.3	3714	11	16.9	80	17
92	2020-05-04	3	3	4	1	0.09	0.3	3714	10.8	15.2	71	38
93	2020-05-05	3	3	4	1	0.09	0.3	3714	9.2	14.8	62	36
94	2020-05-06	3	3	4	1	0.09	0.3	3714	10.6	16.8	63	25
95	2020-05-07	3	3	4	1	0.09	0.3	3714	12	20.7	66	14
96	2020-05-08	3	3	4	1	0.09	0.3	3714	14.5	22.9	62	14
97	2020-05-09	3	3	4	1	0.09	0.3	3714	17.1	24.7	56	30
98	2020-05-10	3	3	4	1	0.09	0.3	3714	12.9	22.5	68	48
99	2020-05-11	3	3	4	1	0.09	0.3	4286	8.4	12.2	53	63
100	2020-05-12	3	3	4	1	0.09	0.3	4286	7.7	12.8	65	25
101	2020-05-13	3	3	4	1	0.09	0.3	4286	7.2	12	66	35
102	2020-05-14	3	3	4	1	0.09	0.3	4286	7.1	12.8	61	33
103	2020-05-15	3	3	4	1	0.09	0.3	4286	8.5	15.1	68	21
104	2020-05-16	3	3	4	1	0.09	0.3	4286	9.8	16	71	28
105	2020-05-17	3	3	4	1	0.09	0.3	4286	12.1	18.7	63	25
106	2020-05-18	3	3	4	1	0.09	0.3	3714	14.9	21.2	65	30
107	2020-05-19	3	3	4	1	0.09	0.3	3714	16.6	21.7	66	28
108	2020-05-20	3	3	4	1	0.09	0.3	3714	16.2	22.1	72	20
109	2020-05-21	3	3	4	1	0.09	0.3	3714	19.2	26.7	62	21
110	2020-05-22	3	3	4	1	0.09	0.3	3714	19	24.2	56	44
111	2020-05-23	4	4	5	1	0.135	0.3	3714	15.3	18.8	60	53
112	2020-05-24	4	4	5	1	0.135	0.3	3714	13.5	15	78	35
113	2020-05-25	4	4	5	1	0.135	0.3	4286	15.5	20.8	72	27
114	2020-05-26	4	4	5	1	0.135	0.3	4286	16.3	23.7	65	19
115	2020-05-27	4	4	5	1	0.135	0.3	4286	15.8	20.5	67	35
116	2020-05-28	4	4	5	1	0.135	0.3	4286	14.1	19.7	59	40
117	2020-05-29	4	4	5	1	0.135	0.3	4286	15.3	22.5	58	30
118	2020-05-30	4	4	5	1	0.135	0.3	4286	17.8	23.7	48	36
119	2020-05-31	4	4	5	1	0.135	0.3	4286	17.2	22.2	52	46
120	2020-06-01	4	4	5	2	0.135	0.3	6983	18.8	25.4	51	30
121	2020-06-02	4	4	5	2	0.135	0.3	6983	20.1	27.5	55	23
122	2020-06-03	4	4	5	2	0.135	0.3	6983	17.5	22.8	70	32
123	2020-06-04	4	4	5	2	0.135	0.3	6983	12.8	17	80	37
124	2020-06-05	4	4	5	2	0.135	0.3	6983	9.9	14.3	81	38
125	2020-06-06	3	3	4	2	0.09	0.3	6983	11.6	15.8	69	59
126	2020-06-07	3	3	4	2	0.09	0.3	6983	12.7	16	78	39
127	2020-06-08	3	3	4	2	0.09	0.3	8165	14.6	18.9	73	36
128	2020-06-09	3	3	4	2	0.09	0.3	8165	13.3	17	67	26
129	2020-06-10	3	3	4	2	0.09	0.3	8165	13.9	18	76	21
130	2020-06-11	3	3	4	2	0.09	0.3	8165	15.7	20.1	81	28
131	2020-06-12	3	3	4	2	0.09	0.3	8165	19.5	26.1	74	37
132	2020-06-13	3	3	4	2	0.09	0.3	8165	20.2	26.2	76	25
133	2020-06-14	3	3	4	2	0.09	0.3	8165	18.3	23	83	21
134	2020-06-15	3	3	4	2	0.09	0.3	8811	19.1	23.7	69	18
135	2020-06-16	3	3	4	2	0.09	0.3	8811	17.9	20.8	87	13
136	2020-06-17	3	3	4	2	0.09	0.3	8811	19	24.2	77	28
137	2020-06-18	3	3	4	2	0.09	0.3	8811	17.6	22	81	25
138	2020-06-19	3	3	4	2	0.09	0.3	8811	17.2	22.4	76	25
139	2020-06-20	3	3	4	2	0.09	0.3	8811	16.7	22.1	73	19
140	2020-06-21	3	3	4	2	0.09	0.3	8811	18.6	24.5	69	35
141	2020-06-22	3	3	4	2	0.09	0.3	8765	17.8	22.4	67	23
142	2020-06-23	3	3	4	2	0.09	0.3	8765	19.7	26.7	64	19
143	2020-06-24	3	3	4	2	0.09	0.3	8765	23.3	29.4	52	34
144	2020-06-25	3	3	4	2	0.09	0.3	8765	24	29.4	55	40
145	2020-06-26	3	3	4	2	0.09	0.3	8765	24.2	30.1	61	31
146	2020-06-27	3	3	4	2	0.09	0.3	8765	20.6	24.8	79	36
147	2020-06-28	3	3	4	2	0.09	0.3	8765	17.9	21.4	60	52
148	2020-06-29	3	3	4	2	0.09	0.3	9623	16	19	62	58
149	2020-06-30	3	3	4	2	0.09	0.3	9623	16	19.4	82	51
150	2020-07-01	3	3	4	2	0.09	0.3	9623	17.9	21.1	78	39
151	2020-07-02	3	3	4	2	0.09	0.3	9623	17.1	21.2	75	38
152	2020-07-03	3	3	4	2	0.09	0.3	9623	17.7	21.6	71	49
153	2020-07-04	3	3	4	2	0.09	0.3	9623	16.5	18.1	90	60
154	2020-07-05	3	3	4	2	0.09	0.3	9623	17.9	21.3	77	68
155	2020-07-06	3	3	4	2	0.09	0.3	10722	14.9	18.3	71	45
156	2020-07-07	3	3	4	2	0.09	0.3	10722	14.6	19.2	77	25
157	2020-07-08	3	3	4	2	0.09	0.3	10722	14.6	16.9	94	18
158	2020-07-09	3	3	4	2	0.09	0.3	10722	16.7	17.7	93	38
159	2020-07-10	3	3	4	2	0.09	0.3	10722	14.6	18.5	81	31
160	2020-07-11	3	3	4	2	0.09	0.3	10722	14.1	19.7	76	20
161	2020-07-12	3	3	4	2	0.09	0.3	10722	14.9	20.9	70	18
162	2020-07-13	3	3	4	2	0.09	0.3	12661	17.2	23.5	65	16
163	2020-07-14	3	3	4	2	0.09	0.3	12661	15.7	17.6	84	18
164	2020-07-15	3	3	4	2	0.09	0.3	12661	15.9	20.6	72	20
165	2020-07-16	3	3	4	2	0.09	0.3	12661	16.3	19.7	86	20
166	2020-07-17	3	3	4	2	0.09	0.3	12661	18.3	22.7	81	11
167	2020-07-18	3	3	4	2	0.09	0.3	12661	19.4	25.8	78	21
168	2020-07-19	3	3	4	2	0.09	0.3	12661	17.9	24.4	80	22
169	2020-07-20	3	3	4	2	0.09	0.3	15932	16.1	20.2	69	28
170	2020-07-21	3	3	4	2	0.09	0.3	15932	14.5	20.5	70	23
171	2020-07-22	3	3	4	2	0.09	0.3	15932	14.5	21.1	71	20
172	2020-07-23	3	3	4	2	0.09	0.3	15932	18.4	24.6	63	27
173	2020-07-24	3	3	4	2	0.09	0.3	15932	18.5	22.3	75	28
174	2020-07-25	3	3	4	2	0.09	0.3	15932	18.4	22.3	85	35
175	2020-07-26	3	3	4	2	0.09	0.3	15932	18.7	22.4	72	37
176	2020-07-27	3	3	4	2	0.09	0.3	14515	18.4	23.9	74	34
177	2020-07-28	3	3	4	2	0.09	0.3	14515	17.9	20.6	66	40
178	2020-07-29	3	3	4	2	0.09	0.3	14515	16.2	20.2	66	29
179	2020-07-30	3	3	4	2	0.09	0.3	14515	18.3	25.1	66	20
180	2020-07-31	3	3	4	2	0.09	0.3	14515	24.5	32	53	33
181	2020-08-01	3	3	4	2	0.09	0.3	14515	20.6	25.2	78	25
182	2020-08-02	3	3	4	2	0.09	0.3	14515	16.8	21.6	75	25
183	2020-08-03	3	3	4	2	0.09	0.3	14110	15.4	21.2	78	21
184	2020-08-04	3	3	4	2	0.09	0.3	14110	16.4	22.1	64	23
185	2020-08-05	3	3	4	2	0.09	0.3	14110	20.6	28.3	58	32
186	2020-08-06	3	3	4	2	0.09	0.3	14110	22.3	31	62	17
187	2020-08-07	3	3	4	2	0.09	0.3	14110	24.7	34	59	18
188	2020-08-08	3	3	4	2	0.09	0.3	14110	26.4	34.6	55	21
189	2020-08-09	3	3	4	2	0.09	0.3	14110	26.7	32.6	57	34
190	2020-08-10	3	3	4	2	0.09	0.3	15146	26.1	32.7	57	31
191	2020-08-11	3	3	4	2	0.09	0.3	15146	27	34.5	57	32
192	2020-08-12	3	3	4	2	0.09	0.3	15146	26.3	32.3	64	24
193	2020-08-13	3	3	4	2	0.09	0.3	15146	25.1	31.7	71	19
194	2020-08-14	3	3	4	2	0.09	0.3	15146	23.3	28.6	78	22
195	2020-08-15	3	3	4	2	0.09	0.3	15146	22.5	28.5	79	17
196	2020-08-16	3	3	4	2	0.09	0.3	15146	22.5	30.4	79	22
197	2020-08-17	3	3	4	2	0.09	0.3	19401	18.9	25.4	88	17
198	2020-08-18	3	3	4	2	0.09	0.3	19401	18.3	24	80	25
199	2020-08-19	3	3	4	2	0.09	0.3	19401	21.3	27.2	71	32
200	2020-08-20	3	3	4	2	0.09	0.3	19401	23.2	28	78	32
201	2020-08-21	3	3	4	2	0.09	0.3	19401	23.9	28.5	60	41
202	2020-08-22	3	3	4	2	0.09	0.3	19401	19.2	22.4	72	55
203	2020-08-23	3	3	4	2	0.09	0.3	19401	17.6	21.3	78	41
204	2020-08-24	3	3	4	2	0.09	0.3	22340	16.5	20.7	79	33
205	2020-08-25	3	3	4	2	0.09	0.3	22340	17	21.2	81	49
206	2020-08-26	3	3	4	2	0.09	0.3	22340	16.1	18.4	84	65
207	2020-08-27	3	3	4	2	0.09	0.3	22340	16	19.8	85	24
208	2020-08-28	3	3	4	2	0.09	0.3	22340	16.1	21	82	41
209	2020-08-29	3	3	4	2	0.09	0.3	22340	14.9	18.8	86	34
210	2020-08-30	3	3	4	2	0.09	0.3	22340	15.3	18.6	88	38
211	2020-08-31	3	3	4	2	0.09	0.3	25254	14.5	18.3	76	22
212	2020-09-01	3	3	4	2	0.09	0.3	25254	13.5	17.6	80	16
213	2020-09-02	3	3	4	2	0.09	0.3	25254	14.8	21.7	78	13
214	2020-09-03	3	3	4	2	0.09	0.3	25254	16.3	20.7	89	38
215	2020-09-04	3	3	4	2	0.09	0.3	25254	17.3	21	79	33
216	2020-09-05	3	3	4	2	0.09	0.3	25254	14.8	18.8	78	29
217	2020-09-06	3	3	4	2	0.09	0.3	25254	14.2	19.3	79	22
218	2020-09-07	3	3	4	2	0.09	0.3	27341	15.5	21	77	28
219	2020-09-08	3	3	4	2	0.09	0.3	27341	17.3	19	88	32
220	2020-09-09	3	3	4	2	0.09	0.3	27341	16.8	20.9	90	30
221	2020-09-10	3	3	4	2	0.09	0.3	27341	13.2	19.8	79	10
222	2020-09-11	3	3	4	2	0.09	0.3	27341	13.7	20	81	15
223	2020-09-12	3	3	4	2	0.09	0.3	27341	14.2	19.1	85	26
224	2020-09-13	3	3	4	2	0.09	0.3	27341	16.4	22.5	84	25
225	2020-09-14	3	3	4	2	0.09	0.3	27563	18.6	28.5	77	14
226	2020-09-15	3	3	4	2	0.09	0.3	27563	21.2	31.4	77	14
227	2020-09-16	3	3	4	2	0.09	0.3	27563	18.4	23.5	81	40
228	2020-09-17	3	3	4	2	0.09	0.3	27563	13.5	19	67	37
229	2020-09-18	3	3	4	2	0.09	0.3	27563	14.5	21.3	60	44
230	2020-09-19	3	3	4	2	0.09	0.3	27563	15.4	23.3	60	28
231	2020-09-20	3	3	4	2	0.09	0.3	27563	14.9	22.8	63	29
232	2020-09-21	3	3	4	2	0.09	0.3	29621	14.9	25.3	76	15
233	2020-09-22	3	3	4	2	0.09	0.3	29621	14.1	23.6	76	11
234	2020-09-23	3	3	4	2	0.09	0.3	29621	16.2	21.8	84	34
235	2020-09-24	3	3	4	2	0.09	0.3	29621	13.7	17.5	79	45
236	2020-09-25	3	3	4	2	0.09	0.3	29621	10.9	13.5	86	52
237	2020-09-26	3	3	4	2	0.09	0.3	29621	12.8	16.2	82	34
238	2020-09-27	3	3	4	2	0.09	0.3	29621	14.2	16.3	85	36
239	2020-09-28	3	3	4	3	0.09	0.3	31600	12.8	13.7	96	22
240	2020-09-29	3	3	4	3	0.09	0.3	31600	15.1	19.3	86	17
241	2020-09-30	3	3	4	3	0.09	0.3	31600	15.3	18.4	92	23
242	2020-10-01	3	3	4	3	0.09	0.3	31600	13.1	15.6	93	35
243	2020-10-02	3	3	4	3	0.09	0.3	31600	12.9	16	84	42
244	2020-10-03	3	3	4	3	0.09	0.3	31600	12.6	14.7	91	33
245	2020-10-04	3	3	4	3	0.09	0.3	31600	11.9	14.8	80	53
246	2020-10-05	3	3	4	3	0.09	0.3	39783	12.2	14.4	85	51
247	2020-10-06	3	3	4	3	0.09	0.3	39783	12.8	14.8	89	47
248	2020-10-07	3	3	4	3	0.09	0.3	39783	12.4	15	86	33
249	2020-10-08	3	3	4	3	0.09	0.3	39783	13.1	15.9	91	45
250	2020-10-09	3	3	4	3	0.09	0.3	39783	11.8	15.3	84	25
251	2020-10-10	3	3	4	3	0.09	0.3	39783	8.7	12.9	86	29
252	2020-10-11	3	3	4	3	0.09	0.3	39783	9.4	13.7	87	25
253	2020-10-12	3	3	4	3	0.09	0.3	44390	9.4	14.5	87	19
254	2020-10-13	3	3	4	3	0.09	0.3	44390	9.6	12.8	84	33
255	2020-10-14	3	3	4	4	0.09	0.3	44390	9.2	12.3	80	37
256	2020-10-15	3	3	4	4	0.09	0.3	44390	9.4	11.5	74	32
257	2020-10-16	3	3	4	4	0.09	0.3	44390	8.3	12.2	81	20
258	2020-10-17	3	3	4	4	0.09	0.3	44390	7.1	12.5	89	9
259	2020-10-18	3	3	4	4	0.09	0.3	44390	8.8	13.4	90	15
260	2020-10-19	3	3	4	4	0.09	0.3	45912	9.4	13.2	85	20
261	2020-10-20	3	3	4	4	0.09	0.3	45912	11.7	14.4	83	40
262	2020-10-21	3	3	4	4	0.09	0.3	45912	15.4	20.3	82	58
263	2020-10-22	3	3	4	4	0.09	0.3	45912	13.9	16.1	82	39
264	2020-10-23	3	3	4	4	0.09	0.3	45912	12	15.9	90	29
265	2020-10-24	4	4	5	4	0.135	0.3	45912	13.9	16.2	83	54
266	2020-10-25	4	4	5	4	0.135	0.3	45912	12.1	15.9	85	46
267	2020-10-26	4	4	5	4	0.135	0.3	41983	10.4	12.7	80	46
268	2020-10-27	4	4	5	4	0.135	0.3	41983	10.1	12	86	54
269	2020-10-28	4	4	5	4	0.135	0.3	41983	10	13	88	45
270	2020-10-29	4	4	5	4	0.135	0.3	41983	10.7	13.7	87	43
271	2020-10-30	4	4	5	4	0.135	0.3	41983	14.3	15.7	91	55
272	2020-10-31	4	4	5	4	0.135	0.3	41983	13.5	15.5	85	45
273	2020-11-01	4	4	5	4	0.135	0.3	41983	14.3	17.6	86	52
274	2020-11-02	4	4	5	4	0.135	0.3	34860	15.8	19.3	81	67
275	2020-11-03	4	4	5	4	0.135	0.3	34860	9.2	12.9	79	47
276	2020-11-04	4	4	5	4	0.135	0.3	34860	6.7	12.8	85	20
277	2020-11-05	4	4	5	4	0.135	0.3	34860	6.4	12.8	89	13
278	2020-11-06	4	4	5	4	0.135	0.3	34860	8.4	12.4	84	25
279	2020-11-07	4	4	5	4	0.135	0.3	34860	6.8	12.6	85	20
280	2020-11-08	4	4	5	4	0.135	0.3	34860	8.4	13.2	90	17
281	2020-11-09	4	4	5	4	0.135	0.3	32342	12.1	16.9	90	18
282	2020-11-10	4	4	5	4	0.135	0.3	32342	12.4	16.4	93	14
283	2020-11-11	4	4	5	4	0.135	0.3	32342	11.4	13	93	27
284	2020-11-12	4	4	5	4	0.135	0.3	32342	10.2	13.2	86	40
285	2020-11-13	4	4	5	4	0.135	0.3	32342	9.5	12.9	92	34
286	2020-11-14	4	4	5	4	0.135	0.3	32342	12.4	14.7	86	38
287	2020-11-15	4	4	5	4	0.135	0.3	32342	12.7	15.6	78	61
288	2020-11-16	4	4	5	4	0.135	0.3	36335	10.2	12.3	85	48
289	2020-11-17	4	4	5	4	0.135	0.3	36335	12	12.9	87	56
290	2020-11-18	4	4	5	4	0.135	0.3	36335	12.8	14.9	75	52
291	2020-11-19	4	4	5	4	0.135	0.3	36335	8.2	11.7	81	37
292	2020-11-20	4	4	5	4	0.135	0.3	36335	6	8.5	75	26
293	2020-11-21	4	4	5	4	0.135	0.3	36335	8.7	10.2	87	53
294	2020-11-22	3	3	4	4	0.09	0.3	36335	8.9	11.6	86	31
295	2020-11-23	3	3	4	4	0.09	0.3	37054	6.1	10.6	81	24
296	2020-11-24	3	3	4	4	0.09	0.3	37054	7.9	10.2	89	34
297	2020-11-25	3	3	4	4	0.09	0.3	37054	6.7	9.2	86	35
298	2020-11-26	3	3	4	4	0.09	0.3	37054	8.8	9.8	96	14
299	2020-11-27	3	3	4	4	0.09	0.3	37054	6.3	7.5	96	22
300	2020-11-28	3	3	4	4	0.09	0.3	37054	4.2	5.6	95	33
301	2020-11-29	3	3	4	4	0.09	0.3	37054	0.9	3.7	92	23
302	2020-11-30	3	3	4	4	0.09	0.3	45918.9	2.4	8.4	96	34
									8.1	9.8	87	41
									5.8	6.4	92	19
									5.5	6.2	91	48
									5	8	78	57
									1.3	5.6	88	22
									1.8	4.2	93	17
									4.2	5.5	94	33
									1.8	4.8	95	11
									0.8	3.1	98	30
									0.6	2.9	92	30
									2.6	4.4	91	46
									6.5	8.9	98	20
									6.9	7.9	90	34
									9.6	11.6	89	45
									8.7	10.4	94	30
									7.2	9.7	93	37
									8.9	10.3	89	43
									7.9	11	86	47
									8.3	11.5	88	48
									8.6	9.9	87	43
									7.9	13.1	94	46
									10.6	13.1	92	39
									10.9	12.3	95	33
									5.4	9.1	85	37
									3.2	6.6	86	23
									4.5	5.9	89	56
									5	5.9	90	81
									3.6	5.4	91	26
									3.7	5.8	93	26
									4.2	6.8	89	31
									2.1	4	95	12

## Sheet: Mitigation (low testing)
Day	Date_reported	Schools	Events	Catering	Facemasks	At_home_average	Traveling_average	LowTests	Temp_ave	Max_temp	Rel_hum	Wind_speed
12	2020-02-14	1	1	1	1	0.00428571	1	2857	7.3	8.7	79	37
13	2020-02-15	1	1	1	1	0.00571429	0.996	2857	10.6	13.5	75	68
14	2020-02-16	1	1	1	1	0.00714286	0.975	2857	12.1	16.7	78	95
15	2020-02-17	1	1	1	1	0.00857143	0.954	2857	8.1	10.1	73	72
16	2020-02-18	1	1	1	1	0.00857143	0.937	2857	7.6	9.6	73	67
17	2020-02-19	1	1	1	1	0.00857143	0.941	2857	6.2	8.2	76	49
18	2020-02-20	1	1	1	1	0.00571429	0.943	2857	8.2	10.4	80	68
19	2020-02-21	1	1	1	1	0.00857143	0.929	2857	7.3	8.9	73	61
20	2020-02-22	1	1	1	1	0.01	0.919	2857	9.2	11.7	77	79
21	2020-02-23	1	1	1	1	0.0114286	0.91	2857	8.7	12.9	82	63
22	2020-02-24	1	1	1	1	0.0142857	0.899	2857	7.6	10.8	85	60
23	2020-02-25	1	1	1	1	0.0171429	0.891	2857	6.6	10.3	72	52
24	2020-02-26	1	1	1	1	0.0185714	0.886	2857	3.4	6.6	86	30
25	2020-02-27	1	1	1	1	0.0185714	0.886	2857	2.7	3.9	89	27
26	2020-02-28	1	1	1	1	0.0157143	0.913	2857	4.6	8.4	83	50
27	2020-02-29	1	1	1	1	0.0128571	0.932	2857	8.7	12.6	75	75
28	2020-03-01	1	1	1	1	0.01	0.95	2857	6.6	9.2	72	67
29	2020-03-02	1	1	1	1	0.00714286	0.969	2857	5.5	7.8	90	31
30	2020-03-03	1	1	1	1	0.00571429	0.987	2857	4.4	8.8	83	33
31	2020-03-04	1	1	1	1	0.00428571	0.986	2857	6.5	10.5	79	26
32	2020-03-05	1	1	1	1	0.00571429	0.984	2857	5.5	6.8	90	42
33	2020-03-06	1	1	1	1	0.00571429	0.974	2857	6.2	8.5	80	40
34	2020-03-07	1	1	1	1	0.00857143	0.973	2857	6.6	10.6	76	41
35	2020-03-08	1	1	1	1	0.0114286	0.961	2857	8.7	10.2	82	55
36	2020-03-09	1	1	1	1	0.0157143	0.94	2857	7.8	10.6	80	45
37	2020-03-10	1	1	1	1	0.0228571	0.883	2857	10.1	11.9	92	70
38	2020-03-11	1	1	1	1	0.0314286	0.847	2857	11	13.5	85	49
39	2020-03-12	1	1	1	1	0.0371429	0.816	2857	8.4	11	66	73
40	2020-03-13	1	1	1	1	0.0557143	0.698	2857	6.6	9	81	42
41	2020-03-14	1	1	1	1	0.0757143	0.564	2857	6.7	11.8	80	41
42	2020-03-15	1	1	1	1	0.0957143	0.445	2857	9.6	11.2	78	47
43	2020-03-16	5	5	5	1	0.18	0.2	3143	7.5	13	82	18
44	2020-03-17	5	5	5	1	0.18	0.2	3143	8.6	13.3	68	40
45	2020-03-18	5	5	5	1	0.18	0.2	3143	10.5	13.7	64	40
46	2020-03-19	5	5	5	1	0.18	0.2	3143	8.5	9.9	87	26
47	2020-03-20	5	5	5	1	0.18	0.2	3143	6.7	9.1	75	46
48	2020-03-21	5	5	5	1	0.18	0.2	3143	4.6	9.2	61	63
49	2020-03-22	5	5	5	1	0.18	0.2	3143	4.6	9.7	50	62
50	2020-03-23	5	5	5	1	0.18	0.2	3571	4.7	10.1	43	58
51	2020-03-24	5	5	5	1	0.18	0.2	3571	4.9	10.5	44	45
52	2020-03-25	5	5	5	1	0.18	0.2	3571	5.5	12.7	44	39
53	2020-03-26	5	5	5	1	0.18	0.2	3571	6.6	11.8	40	48
54	2020-03-27	5	5	5	1	0.18	0.2	3571	8.5	15.3	54	47
55	2020-03-28	5	5	5	1	0.18	0.2	3571	7.4	11.9	64	58
56	2020-03-29	5	5	5	1	0.18	0.2	3571	4.7	7.4	51	67
57	2020-03-30	5	5	5	1	0.18	0.2	3714	3.8	9.7	78	23
58	2020-03-31	4	4	5	1	0.135	0.3	3714	4.1	9.2	62	33
59	2020-04-01	4	4	5	1	0.135	0.3	3714	3.9	10	73	16
60	2020-04-02	4	4	5	1	0.135	0.3	3714	7	11.3	74	37
61	2020-04-03	4	4	5	1	0.135	0.3	3714	6.6	10.3	74	25
62	2020-04-04	4	4	5	1	0.135	0.3	3714	7.3	14.6	59	32
63	2020-04-05	4	4	5	1	0.135	0.3	3714	12.6	19.6	47	50
64	2020-04-06	4	4	5	1	0.135	0.3	5000	14.3	23	57	39
65	2020-04-07	4	4	5	1	0.135	0.3	5000	12.2	19.3	65	26
66	2020-04-08	4	4	5	1	0.135	0.3	5000	15	24.5	65	17
67	2020-04-09	4	4	5	1	0.135	0.3	5000	13.3	20.5	65	28
68	2020-04-10	4	4	5	1	0.135	0.3	5000	11.5	18.5	58	28
69	2020-04-11	4	4	5	1	0.135	0.3	5000	12.2	21.5	54	18
70	2020-04-12	4	4	5	1	0.135	0.3	5000	14	23	61	20
71	2020-04-13	4	4	5	1	0.135	0.3	5000	7.8	11.1	55	58
72	2020-04-14	4	4	5	1	0.135	0.3	5000	6	10.2	67	23
73	2020-04-15	4	4	5	1	0.135	0.3	5000	8.5	17	67	15
74	2020-04-16	4	4	5	1	0.135	0.3	5000	13	22.1	60	27
75	2020-04-17	4	4	5	1	0.135	0.3	5000	10.9	17	61	43
76	2020-04-18	4	4	5	1	0.135	0.3	5000	11.1	16	74	25
77	2020-04-19	4	4	5	1	0.135	0.3	5000	12.5	17.9	43	47
78	2020-04-20	4	4	5	1	0.135	0.3	5000	12.7	18.3	38	70
79	2020-04-21	4	4	5	1	0.135	0.3	5000	13.9	18.9	40	74
80	2020-04-22	4	4	5	1	0.135	0.3	5000	15.2	21.5	41	56
81	2020-04-23	4	4	5	1	0.135	0.3	5000	15.8	23.2	47	28
82	2020-04-24	4	4	5	1	0.135	0.3	5000	12.4	18.2	64	35
83	2020-04-25	4	4	5	1	0.135	0.3	5000	9.8	14.3	66	28
84	2020-04-26	4	4	5	1	0.135	0.3	5000	9	16.7	73	15
85	2020-04-27	4	4	5	1	0.135	0.3	5000	12.4	20.7	64	24
86	2020-04-28	4	4	5	1	0.135	0.3	5000	9.4	11.3	90	30
87	2020-04-29	4	4	5	1	0.135	0.3	5000	11.7	15.5	83	33
88	2020-04-30	3	3	4	1	0.09	0.3	5000	11.5	16.1	70	48
89	2020-05-01	3	3	4	1	0.09	0.3	5000	10.5	14.2	77	43
90	2020-05-02	3	3	4	1	0.09	0.3	5000	10.3	13.9	77	34
91	2020-05-03	3	3	4	1	0.09	0.3	5000	11	16.9	80	17
92	2020-05-04	3	3	4	1	0.09	0.3	5000	10.8	15.2	71	38
93	2020-05-05	3	3	4	1	0.09	0.3	5000	9.2	14.8	62	36
94	2020-05-06	3	3	4	1	0.09	0.3	5000	10.6	16.8	63	25
95	2020-05-07	3	3	4	1	0.09	0.3	5000	12	20.7	66	14
96	2020-05-08	3	3	4	1	0.09	0.3	5000	14.5	22.9	62	14
97	2020-05-09	3	3	4	1	0.09	0.3	5000	17.1	24.7	56	30
98	2020-05-10	3	3	4	1	0.09	0.3	5000	12.9	22.5	68	48
99	2020-05-11	3	3	4	1	0.09	0.3	5000	8.4	12.2	53	63
100	2020-05-12	3	3	4	1	0.09	0.3	5000	7.7	12.8	65	25
101	2020-05-13	3	3	4	1	0.09	0.3	5000	7.2	12	66	35
102	2020-05-14	3	3	4	1	0.09	0.3	5000	7.1	12.8	61	33
103	2020-05-15	3	3	4	1	0.09	0.3	5000	8.5	15.1	68	21
104	2020-05-16	3	3	4	1	0.09	0.3	5000	9.8	16	71	28
105	2020-05-17	3	3	4	1	0.09	0.3	5000	12.1	18.7	63	25
106	2020-05-18	3	3	4	1	0.09	0.3	5000	14.9	21.2	65	30
107	2020-05-19	3	3	4	1	0.09	0.3	5000	16.6	21.7	66	28
108	2020-05-20	3	3	4	1	0.09	0.3	5000	16.2	22.1	72	20
109	2020-05-21	3	3	4	1	0.09	0.3	5000	19.2	26.7	62	21
110	2020-05-22	4	4	5	1	0.135	0.3	5000	19	24.2	56	44
111	2020-05-23	4	4	5	1	0.135	0.3	5000	15.3	18.8	60	53
112	2020-05-24	4	4	5	1	0.135	0.3	5000	13.5	15	78	35
113	2020-05-25	4	4	5	1	0.135	0.3	5000	15.5	20.8	72	27
114	2020-05-26	4	4	5	1	0.135	0.3	5000	16.3	23.7	65	19
115	2020-05-27	4	4	5	1	0.135	0.3	5000	15.8	20.5	67	35
116	2020-05-28	4	4	5	1	0.135	0.3	5000	14.1	19.7	59	40
117	2020-05-29	4	4	5	1	0.135	0.3	5000	15.3	22.5	58	30
118	2020-05-30	4	4	5	1	0.135	0.3	5000	17.8	23.7	48	36
119	2020-05-31	4	4	5	1	0.135	0.3	5000	17.2	22.2	52	46
120	2020-06-01	4	4	5	2	0.135	0.3	5000	18.8	25.4	51	30
121	2020-06-02	4	4	5	2	0.135	0.3	5000	20.1	27.5	55	23
122	2020-06-03	4	4	5	2	0.135	0.3	5000	17.5	22.8	70	32
123	2020-06-04	4	4	5	2	0.135	0.3	5000	12.8	17	80	37
124	2020-06-05	3	3	4	2	0.09	0.3	5000	9.9	14.3	81	38
125	2020-06-06	3	3	4	2	0.09	0.3	5000	11.6	15.8	69	59
126	2020-06-07	3	3	4	2	0.09	0.3	5000	12.7	16	78	39
127	2020-06-08	3	3	4	2	0.09	0.3	5000	14.6	18.9	73	36
128	2020-06-09	3	3	4	2	0.09	0.3	5000	13.3	17	67	26
129	2020-06-10	3	3	4	2	0.09	0.3	5000	13.9	18	76	21
130	2020-06-11	3	3	4	2	0.09	0.3	5000	15.7	20.1	81	28
131	2020-06-12	3	3	4	2	0.09	0.3	5000	19.5	26.1	74	37
132	2020-06-13	3	3	4	2	0.09	0.3	5000	20.2	26.2	76	25
133	2020-06-14	3	3	4	2	0.09	0.3	5000	18.3	23	83	21
134	2020-06-15	3	3	4	2	0.09	0.3	5000	19.1	23.7	69	18
135	2020-06-16	3	3	4	2	0.09	0.3	5000	17.9	20.8	87	13
136	2020-06-17	3	3	4	2	0.09	0.3	5000	19	24.2	77	28
137	2020-06-18	3	3	4	2	0.09	0.3	5000	17.6	22	81	25
138	2020-06-19	3	3	4	2	0.09	0.3	5000	17.2	22.4	76	25
139	2020-06-20	3	3	4	2	0.09	0.3	5000	16.7	22.1	73	19
140	2020-06-21	3	3	4	2	0.09	0.3	5000	18.6	24.5	69	35
141	2020-06-22	3	3	4	2	0.09	0.3	5000	17.8	22.4	67	23
142	2020-06-23	3	3	4	2	0.09	0.3	5000	19.7	26.7	64	19
143	2020-06-24	3	3	4	2	0.09	0.3	5000	23.3	29.4	52	34
144	2020-06-25	3	3	4	2	0.09	0.3	5000	24	29.4	55	40
145	2020-06-26	3	3	4	2	0.09	0.3	5000	24.2	30.1	61	31
146	2020-06-27	3	3	4	2	0.09	0.3	5000	20.6	24.8	79	36
147	2020-06-28	3	3	4	2	0.09	0.3	5000	17.9	21.4	60	52
148	2020-06-29	3	3	4	2	0.09	0.3	5000	16	19	62	58
149	2020-06-30	3	3	4	2	0.09	0.3	5000	16	19.4	82	51
150	2020-07-01	3	3	4	2	0.09	0.3	5000	17.9	21.1	78	39
151	2020-07-02	3	3	4	2	0.09	0.3	5000	17.1	21.2	75	38
152	2020-07-03	3	3	4	2	0.09	0.3	5000	17.7	21.6	71	49
153	2020-07-04	3	3	4	2	0.09	0.3	5000	16.5	18.1	90	60
154	2020-07-05	3	3	4	2	0.09	0.3	5000	17.9	21.3	77	68
155	2020-07-06	3	3	4	2	0.09	0.3	5000	14.9	18.3	71	45
156	2020-07-07	3	3	4	2	0.09	0.3	5000	14.6	19.2	77	25
157	2020-07-08	3	3	4	2	0.09	0.3	5000	14.6	16.9	94	18
158	2020-07-09	3	3	4	2	0.09	0.3	5000	16.7	17.7	93	38
159	2020-07-10	3	3	4	2	0.09	0.3	5000	14.6	18.5	81	31
160	2020-07-11	3	3	4	2	0.09	0.3	5000	14.1	19.7	76	20
161	2020-07-12	3	3	4	2	0.09	0.3	5000	14.9	20.9	70	18
162	2020-07-13	3	3	4	2	0.09	0.3	5000	17.2	23.5	65	16
163	2020-07-14	3	3	4	2	0.09	0.3	5000	15.7	17.6	84	18
164	2020-07-15	3	3	4	2	0.09	0.3	5000	15.9	20.6	72	20
165	2020-07-16	3	3	4	2	0.09	0.3	5000	16.3	19.7	86	20
166	2020-07-17	3	3	4	2	0.09	0.3	5000	18.3	22.7	81	11
167	2020-07-18	3	3	4	2	0.09	0.3	5000	19.4	25.8	78	21
168	2020-07-19	3	3	4	2	0.09	0.3	5000	17.9	24.4	80	22
169	2020-07-20	3	3	4	2	0.09	0.3	5000	16.1	20.2	69	28
170	2020-07-21	3	3	4	2	0.09	0.3	5000	14.5	20.5	70	23
171	2020-07-22	3	3	4	2	0.09	0.3	5000	14.5	21.1	71	20
172	2020-07-23	3	3	4	2	0.09	0.3	5000	18.4	24.6	63	27
173	2020-07-24	3	3	4	2	0.09	0.3	5000	18.5	22.3	75	28
174	2020-07-25	3	3	4	2	0.09	0.3	5000	18.4	22.3	85	35
175	2020-07-26	3	3	4	2	0.09	0.3	5000	18.7	22.4	72	37
176	2020-07-27	3	3	4	2	0.09	0.3	5000	18.4	23.9	74	34
177	2020-07-28	3	3	4	2	0.09	0.3	5000	17.9	20.6	66	40
178	2020-07-29	3	3	4	2	0.09	0.3	5000	16.2	20.2	66	29
179	2020-07-30	3	3	4	2	0.09	0.3	5000	18.3	25.1	66	20
180	2020-07-31	3	3	4	2	0.09	0.3	5000	24.5	32	53	33
181	2020-08-01	3	3	4	2	0.09	0.3	5000	20.6	25.2	78	25
182	2020-08-02	3	3	4	2	0.09	0.3	5000	16.8	21.6	75	25
183	2020-08-03	3	3	4	2	0.09	0.3	5000	15.4	21.2	78	21
184	2020-08-04	3	3	4	2	0.09	0.3	5000	16.4	22.1	64	23
185	2020-08-05	3	3	4	2	0.09	0.3	5000	20.6	28.3	58	32
186	2020-08-06	3	3	4	2	0.09	0.3	5000	22.3	31	62	17
187	2020-08-07	3	3	4	2	0.09	0.3	5000	24.7	34	59	18
188	2020-08-08	3	3	4	2	0.09	0.3	5000	26.4	34.6	55	21
189	2020-08-09	3	3	4	2	0.09	0.3	5000	26.7	32.6	57	34
190	2020-08-10	3	3	4	2	0.09	0.3	5000	26.1	32.7	57	31
191	2020-08-11	3	3	4	2	0.09	0.3	5000	27	34.5	57	32
192	2020-08-12	3	3	4	2	0.09	0.3	5000	26.3	32.3	64	24
193	2020-08-13	3	3	4	2	0.09	0.3	5000	25.1	31.7	71	19
194	2020-08-14	3	3	4	2	0.09	0.3	5000	23.3	28.6	78	22
195	2020-08-15	3	3	4	2	0.09	0.3	5000	22.5	28.5	79	17
196	2020-08-16	3	3	4	2	0.09	0.3	5000	22.5	30.4	79	22
197	2020-08-17	3	3	4	2	0.09	0.3	5000	18.9	25.4	88	17
198	2020-08-18	3	3	4	2	0.09	0.3	5000	18.3	24	80	25
199	2020-08-19	3	3	4	2	0.09	0.3	5000	21.3	27.2	71	32
200	2020-08-20	3	3	4	2	0.09	0.3	5000	23.2	28	78	32
201	2020-08-21	3	3	4	2	0.09	0.3	5000	23.9	28.5	60	41
202	2020-08-22	3	3	4	2	0.09	0.3	5000	19.2	22.4	72	55
203	2020-08-23	3	3	4	2	0.09	0.3	5000	17.6	21.3	78	41
204	2020-08-24	3	3	4	2	0.09	0.3	5000	16.5	20.7	79	33
205	2020-08-25	3	3	4	2	0.09	0.3	5000	17	21.2	81	49
206	2020-08-26	3	3	4	2	0.09	0.3	5000	16.1	18.4	84	65
207	2020-08-27	3	3	4	2	0.09	0.3	5000	16	19.8	85	24
208	2020-08-28	3	3	4	2	0.09	0.3	5000	16.1	21	82	41
209	2020-08-29	3	3	4	2	0.09	0.3	5000	14.9	18.8	86	34
210	2020-08-30	3	3	4	2	0.09	0.3	5000	15.3	18.6	88	38
211	2020-08-31	3	3	4	2	0.09	0.3	5000	14.5	18.3	76	22
212	2020-09-01	3	3	4	2	0.09	0.3	5000	13.5	17.6	80	16
213	2020-09-02	3	3	4	2	0.09	0.3	5000	14.8	21.7	78	13
214	2020-09-03	3	3	4	2	0.09	0.3	5000	16.3	20.7	89	38
215	2020-09-04	3	3	4	2	0.09	0.3	5000	17.3	21	79	33
216	2020-09-05	3	3	4	2	0.09	0.3	5000	14.8	18.8	78	29
217	2020-09-06	3	3	4	2	0.09	0.3	5000	14.2	19.3	79	22
218	2020-09-07	3	3	4	2	0.09	0.3	5000	15.5	21	77	28
219	2020-09-08	3	3	4	2	0.09	0.3	5000	17.3	19	88	32
220	2020-09-09	3	3	4	2	0.09	0.3	5000	16.8	20.9	90	30
221	2020-09-10	3	3	4	2	0.09	0.3	5000	13.2	19.8	79	10
222	2020-09-11	3	3	4	2	0.09	0.3	5000	13.7	20	81	15
223	2020-09-12	3	3	4	2	0.09	0.3	5000	14.2	19.1	85	26
224	2020-09-13	3	3	4	2	0.09	0.3	5000	16.4	22.5	84	25
225	2020-09-14	3	3	4	2	0.09	0.3	5000	18.6	28.5	77	14
226	2020-09-15	3	3	4	2	0.09	0.3	5000	21.2	31.4	77	14
227	2020-09-16	3	3	4	2	0.09	0.3	5000	18.4	23.5	81	40
228	2020-09-17	3	3	4	2	0.09	0.3	5000	13.5	19	67	37
229	2020-09-18	3	3	4	2	0.09	0.3	5000	14.5	21.3	60	44
230	2020-09-19	3	3	4	2	0.09	0.3	5000	15.4	23.3	60	28
231	2020-09-20	3	3	4	2	0.09	0.3	5000	14.9	22.8	63	29
232	2020-09-21	3	3	4	2	0.09	0.3	5000	14.9	25.3	76	15
233	2020-09-22	3	3	4	2	0.09	0.3	5000	14.1	23.6	76	11
234	2020-09-23	3	3	4	2	0.09	0.3	5000	16.2	21.8	84	34
235	2020-09-24	3	3	4	2	0.09	0.3	5000	13.7	17.5	79	45
236	2020-09-25	3	3	4	2	0.09	0.3	5000	10.9	13.5	86	52
237	2020-09-26	3	3	4	2	0.09	0.3	5000	12.8	16.2	82	34
238	2020-09-27	3	3	4	2	0.09	0.3	5000	14.2	16.3	85	36
239	2020-09-28	3	3	4	3	0.09	0.3	5000	12.8	13.7	96	22
240	2020-09-29	3	3	4	3	0.09	0.3	5000	15.1	19.3	86	17
241	2020-09-30	3	3	4	3	0.09	0.3	5000	15.3	18.4	92	23
242	2020-10-01	3	3	4	3	0.09	0.3	5000	13.1	15.6	93	35
243	2020-10-02	3	3	4	3	0.09	0.3	5000	12.9	16	84	42
244	2020-10-03	3	3	4	3	0.09	0.3	5000	12.6	14.7	91	33
245	2020-10-04	3	3	4	3	0.09	0.3	5000	11.9	14.8	80	53
246	2020-10-05	3	3	4	3	0.09	0.3	5000	12.2	14.4	85	51
247	2020-10-06	3	3	4	3	0.09	0.3	5000	12.8	14.8	89	47
248	2020-10-07	3	3	4	3	0.09	0.3	5000	12.4	15	86	33
249	2020-10-08	3	3	4	3	0.09	0.3	5000	13.1	15.9	91	45
250	2020-10-09	4	4	5	3	0.135	0.3	5000	11.8	15.3	84	25
251	2020-10-10	4	4	5	3	0.135	0.3	5000	8.7	12.9	86	29
252	2020-10-11	4	4	5	3	0.135	0.3	5000	9.4	13.7	87	25
253	2020-10-12	4	4	5	3	0.135	0.3	5000	9.4	14.5	87	19
254	2020-10-13	4	4	5	3	0.135	0.3	5000	9.6	12.8	84	33
255	2020-10-14	4	4	5	4	0.135	0.3	5000	9.2	12.3	80	37
256	2020-10-15	4	4	5	4	0.135	0.3	5000	9.4	11.5	74	32
257	2020-10-16	4	4	5	4	0.135	0.3	5000	8.3	12.2	81	20
258	2020-10-17	4	4	5	4	0.135	0.3	5000	7.1	12.5	89	9
259	2020-10-18	4	4	5	4	0.135	0.3	5000	8.8	13.4	90	15
260	2020-10-19	4	4	5	4	0.135	0.3	5000	9.4	13.2	85	20
261	2020-10-20	4	4	5	4	0.135	0.3	5000	11.7	14.4	83	40
262	2020-10-21	4	4	5	4	0.135	0.3	5000	15.4	20.3	82	58
263	2020-10-22	4	4	5	4	0.135	0.3	5000	13.9	16.1	82	39
264	2020-10-23	4	4	5	4	0.135	0.3	5000	12	15.9	90	29
265	2020-10-24	4	4	5	4	0.135	0.3	5000	13.9	16.2	83	54
266	2020-10-25	4	4	5	4	0.135	0.3	5000	12.1	15.9	85	46
267	2020-10-26	4	4	5	4	0.135	0.3	5000	10.4	12.7	80	46
268	2020-10-27	4	4	5	4	0.135	0.3	5000	10.1	12	86	54
269	2020-10-28	4	4	5	4	0.135	0.3	5000	10	13	88	45
270	2020-10-29	4	4	5	4	0.135	0.3	5000	10.7	13.7	87	43
271	2020-10-30	4	4	5	4	0.135	0.3	5000	14.3	15.7	91	55
272	2020-10-31	4	4	5	4	0.135	0.3	5000	13.5	15.5	85	45
273	2020-11-01	4	4	5	4	0.135	0.3	5000	14.3	17.6	86	52
274	2020-11-02	4	4	5	4	0.135	0.3	5000	15.8	19.3	81	67
275	2020-11-03	4	4	5	4	0.135	0.3	5000	9.2	12.9	79	47
276	2020-11-04	4	4	5	4	0.135	0.3	5000	6.7	12.8	85	20
277	2020-11-05	4	4	5	4	0.135	0.3	5000	6.4	12.8	89	13
278	2020-11-06	4	4	5	4	0.135	0.3	5000	8.4	12.4	84	25
279	2020-11-07	4	4	5	4	0.135	0.3	5000	6.8	12.6	85	20
280	2020-11-08	4	4	5	4	0.135	0.3	5000	8.4	13.2	90	17
281	2020-11-09	4	4	5	4	0.135	0.3	5000	12.1	16.9	90	18
282	2020-11-10	4	4	5	4	0.135	0.3	5000	12.4	16.4	93	14
283	2020-11-11	4	4	5	4	0.135	0.3	5000	11.4	13	93	27
284	2020-11-12	4	4	5	4	0.135	0.3	5000	10.2	13.2	86	40
285	2020-11-13	4	4	5	4	0.135	0.3	5000	9.5	12.9	92	34
286	2020-11-14	4	4	5	4	0.135	0.3	5000	12.4	14.7	86	38
287	2020-11-15	4	4	5	4	0.135	0.3	5000	12.7	15.6	78	61
288	2020-11-16	4	4	5	4	0.135	0.3	5000	10.2	12.3	85	48
289	2020-11-17	4	4	5	4	0.135	0.3	5000	12	12.9	87	56
290	2020-11-18	4	4	5	4	0.135	0.3	5000	12.8	14.9	75	52
291	2020-11-19	4	4	5	4	0.135	0.3	5000	8.2	11.7	81	37
292	2020-11-20	4	4	5	4	0.135	0.3	5000	6	8.5	75	26
293	2020-11-21	4	4	5	4	0.135	0.3	5000	8.7	10.2	87	53
294	2020-11-22	4	4	5	4	0.135	0.3	5000	8.9	11.6	86	31
295	2020-11-23	4	4	5	4	0.135	0.3	5000	6.1	10.6	81	24
296	2020-11-24	4	4	5	4	0.135	0.3	5000	7.9	10.2	89	34
297	2020-11-25	4	4	5	4	0.135	0.3	5000	6.7	9.2	86	35
298	2020-11-26	4	4	5	4	0.135	0.3	5000	8.8	9.8	96	14
299	2020-11-27	4	4	5	4	0.135	0.3	5000	6.3	7.5	96	22
300	2020-11-28	4	4	5	4	0.135	0.3	5000	4.2	5.6	95	33
301	2020-11-29	4	4	5	4	0.135	0.3	5000	0.9	3.7	92	23
302	2020-11-30	4	4	5	4	0.135	0.3	5000	2.4	8.4	96	34
									8.1	9.8	87	41
									5.8	6.4	92	19
									5.5	6.2	91	48
									5	8	78	57
									1.3	5.6	88	22
									1.8	4.2	93	17
									4.2	5.5	94	33
									1.8	4.8	95	11
									0.8	3.1	98	30
									0.6	2.9	92	30
									2.6	4.4	91	46
									6.5	8.9	98	20
									6.9	7.9	90	34
									9.6	11.6	89	45
									8.7	10.4	94	30
									7.2	9.7	93	37
									8.9	10.3	89	43
									7.9	11	86	47
									8.3	11.5	88	48
									8.6	9.9	87	43
									7.9	13.1	94	46
									10.6	13.1	92	39
									10.9	12.3	95	33
									5.4	9.1	85	37
									3.2	6.6	86	23
									4.5	5.9	89	56
									5	5.9	90	81
									3.6	5.4	91	26
									3.7	5.8	93	26
									4.2	6.8	89	31
									2.1	4	95	12

## Sheet: Mitigation (high testing)
Day	Date_reported	Schools	Events	Catering	Facemasks	At_home_average	Traveling_average	HighTests	Temp_ave	Max_temp	Rel_hum	Wind_speed
12	2020-02-14	1	1	1	1	0.00428571	1	2857	7.3	8.7	79	37
13	2020-02-15	1	1	1	1	0.00571429	0.996	2857	10.6	13.5	75	68
14	2020-02-16	1	1	1	1	0.00714286	0.975	2857	12.1	16.7	78	95
15	2020-02-17	1	1	1	1	0.00857143	0.954	2857	8.1	10.1	73	72
16	2020-02-18	1	1	1	1	0.00857143	0.937	2857	7.6	9.6	73	67
17	2020-02-19	1	1	1	1	0.00857143	0.941	2857	6.2	8.2	76	49
18	2020-02-20	1	1	1	1	0.00571429	0.943	2857	8.2	10.4	80	68
19	2020-02-21	1	1	1	1	0.00857143	0.929	2857	7.3	8.9	73	61
20	2020-02-22	1	1	1	1	0.01	0.919	2857	9.2	11.7	77	79
21	2020-02-23	1	1	1	1	0.0114286	0.91	2857	8.7	12.9	82	63
22	2020-02-24	1	1	1	1	0.0142857	0.899	2857	7.6	10.8	85	60
23	2020-02-25	1	1	1	1	0.0171429	0.891	2857	6.6	10.3	72	52
24	2020-02-26	1	1	1	1	0.0185714	0.886	2857	3.4	6.6	86	30
25	2020-02-27	1	1	1	1	0.0185714	0.886	2857	2.7	3.9	89	27
26	2020-02-28	1	1	1	1	0.0157143	0.913	2857	4.6	8.4	83	50
27	2020-02-29	1	1	1	1	0.0128571	0.932	2857	8.7	12.6	75	75
28	2020-03-01	1	1	1	1	0.01	0.95	2857	6.6	9.2	72	67
29	2020-03-02	1	1	1	1	0.00714286	0.969	2857	5.5	7.8	90	31
30	2020-03-03	1	1	1	1	0.00571429	0.987	2857	4.4	8.8	83	33
31	2020-03-04	1	1	1	1	0.00428571	0.986	2857	6.5	10.5	79	26
32	2020-03-05	1	1	1	1	0.00571429	0.984	2857	5.5	6.8	90	42
33	2020-03-06	1	1	1	1	0.00571429	0.974	2857	6.2	8.5	80	40
34	2020-03-07	1	1	1	1	0.00857143	0.973	2857	6.6	10.6	76	41
35	2020-03-08	1	1	1	1	0.0114286	0.961	2857	8.7	10.2	82	55
36	2020-03-09	1	1	1	1	0.0157143	0.94	2857	7.8	10.6	80	45
37	2020-03-10	1	1	1	1	0.0228571	0.883	2857	10.1	11.9	92	70
38	2020-03-11	1	1	1	1	0.0314286	0.847	2857	11	13.5	85	49
39	2020-03-12	1	1	1	1	0.0371429	0.816	2857	8.4	11	66	73
40	2020-03-13	1	1	1	1	0.0557143	0.698	2857	6.6	9	81	42
41	2020-03-14	1	1	1	1	0.0757143	0.564	2857	6.7	11.8	80	41
42	2020-03-15	1	1	1	1	0.0957143	0.445	2857	9.6	11.2	78	47
43	2020-03-16	5	5	5	1	0.18	0.2	5000	7.5	13	82	18
44	2020-03-17	5	5	5	1	0.18	0.2	5000	8.6	13.3	68	40
45	2020-03-18	5	5	5	1	0.18	0.2	5000	10.5	13.7	64	40
46	2020-03-19	5	5	5	1	0.18	0.2	5000	8.5	9.9	87	26
47	2020-03-20	5	5	5	1	0.18	0.2	5000	6.7	9.1	75	46
48	2020-03-21	5	5	5	1	0.18	0.2	5000	4.6	9.2	61	63
49	2020-03-22	5	5	5	1	0.18	0.2	5000	4.6	9.7	50	62
50	2020-03-23	5	5	5	1	0.18	0.2	5000	4.7	10.1	43	58
51	2020-03-24	5	5	5	1	0.18	0.2	5000	4.9	10.5	44	45
52	2020-03-25	4	4	5	1	0.135	0.3	5000	5.5	12.7	44	39
53	2020-03-26	4	4	5	1	0.135	0.3	5000	6.6	11.8	40	48
54	2020-03-27	4	4	5	1	0.135	0.3	5000	8.5	15.3	54	47
55	2020-03-28	4	4	5	1	0.135	0.3	5000	7.4	11.9	64	58
56	2020-03-29	4	4	5	1	0.135	0.3	5000	4.7	7.4	51	67
57	2020-03-30	4	4	5	1	0.135	0.3	5000	3.8	9.7	78	23
58	2020-03-31	4	4	5	1	0.135	0.3	5000	4.1	9.2	62	33
59	2020-04-01	4	4	5	1	0.135	0.3	10000	3.9	10	73	16
60	2020-04-02	4	4	5	1	0.135	0.3	10000	7	11.3	74	37
61	2020-04-03	4	4	5	1	0.135	0.3	10000	6.6	10.3	74	25
62	2020-04-04	4	4	5	1	0.135	0.3	10000	7.3	14.6	59	32
63	2020-04-05	4	4	5	1	0.135	0.3	10000	12.6	19.6	47	50
64	2020-04-06	4	4	5	1	0.135	0.3	10000	14.3	23	57	39
65	2020-04-07	4	4	5	1	0.135	0.3	10000	12.2	19.3	65	26
66	2020-04-08	4	4	5	1	0.135	0.3	10000	15	24.5	65	17
67	2020-04-09	4	4	5	1	0.135	0.3	10000	13.3	20.5	65	28
68	2020-04-10	4	4	5	1	0.135	0.3	10000	11.5	18.5	58	28
69	2020-04-11	4	4	5	1	0.135	0.3	10000	12.2	21.5	54	18
70	2020-04-12	4	4	5	1	0.135	0.3	10000	14	23	61	20
71	2020-04-13	4	4	5	1	0.135	0.3	10000	7.8	11.1	55	58
72	2020-04-14	4	4	5	1	0.135	0.3	10000	6	10.2	67	23
73	2020-04-15	4	4	5	1	0.135	0.3	10000	8.5	17	67	15
74	2020-04-16	4	4	5	1	0.135	0.3	15000	13	22.1	60	27
75	2020-04-17	4	4	5	1	0.135	0.3	15000	10.9	17	61	43
76	2020-04-18	4	4	5	1	0.135	0.3	15000	11.1	16	74	25
77	2020-04-19	4	4	5	1	0.135	0.3	15000	12.5	17.9	43	47
78	2020-04-20	4	4	5	1	0.135	0.3	15000	12.7	18.3	38	70
79	2020-04-21	4	4	5	1	0.135	0.3	15000	13.9	18.9	40	74
80	2020-04-22	4	4	5	1	0.135	0.3	15000	15.2	21.5	41	56
81	2020-04-23	4	4	5	1	0.135	0.3	15000	15.8	23.2	47	28
82	2020-04-24	4	4	5	1	0.135	0.3	15000	12.4	18.2	64	35
83	2020-04-25	4	4	5	1	0.135	0.3	15000	9.8	14.3	66	28
84	2020-04-26	4	4	5	1	0.135	0.3	15000	9	16.7	73	15
85	2020-04-27	4	4	5	1	0.135	0.3	15000	12.4	20.7	64	24
86	2020-04-28	4	4	5	1	0.135	0.3	15000	9.4	11.3	90	30
87	2020-04-29	4	4	5	1	0.135	0.3	15000	11.7	15.5	83	33
88	2020-04-30	4	4	5	1	0.135	0.3	15000	11.5	16.1	70	48
89	2020-05-01	4	4	5	1	0.135	0.3	20000	10.5	14.2	77	43
90	2020-05-02	4	4	5	1	0.135	0.3	20000	10.3	13.9	77	34
91	2020-05-03	4	4	5	1	0.135	0.3	20000	11	16.9	80	17
92	2020-05-04	4	4	5	1	0.135	0.3	20000	10.8	15.2	71	38
93	2020-05-05	4	4	5	1	0.135	0.3	20000	9.2	14.8	62	36
94	2020-05-06	4	4	5	1	0.135	0.3	20000	10.6	16.8	63	25
95	2020-05-07	4	4	5	1	0.135	0.3	20000	12	20.7	66	14
96	2020-05-08	4	4	5	1	0.135	0.3	20000	14.5	22.9	62	14
97	2020-05-09	4	4	5	1	0.135	0.3	20000	17.1	24.7	56	30
98	2020-05-10	4	4	5	1	0.135	0.3	20000	12.9	22.5	68	48
99	2020-05-11	4	4	5	1	0.135	0.3	20000	8.4	12.2	53	63
100	2020-05-12	4	4	5	1	0.135	0.3	20000	7.7	12.8	65	25
101	2020-05-13	4	4	5	1	0.135	0.3	20000	7.2	12	66	35
102	2020-05-14	4	4	5	1	0.135	0.3	20000	7.1	12.8	61	33
103	2020-05-15	3	3	4	1	0.09	0.3	20000	8.5	15.1	68	21
104	2020-05-16	3	3	4	1	0.09	0.3	25000	9.8	16	71	28
105	2020-05-17	3	3	4	1	0.09	0.3	25000	12.1	18.7	63	25
106	2020-05-18	3	3	4	1	0.09	0.3	25000	14.9	21.2	65	30
107	2020-05-19	3	3	4	1	0.09	0.3	25000	16.6	21.7	66	28
108	2020-05-20	3	3	4	1	0.09	0.3	25000	16.2	22.1	72	20
109	2020-05-21	3	3	4	1	0.09	0.3	25000	19.2	26.7	62	21
110	2020-05-22	3	3	4	1	0.09	0.3	25000	19	24.2	56	44
111	2020-05-23	3	3	4	1	0.09	0.3	25000	15.3	18.8	60	53
112	2020-05-24	3	3	4	1	0.09	0.3	25000	13.5	15	78	35
113	2020-05-25	3	3	4	1	0.09	0.3	25000	15.5	20.8	72	27
114	2020-05-26	3	3	4	1	0.09	0.3	25000	16.3	23.7	65	19
115	2020-05-27	3	3	4	1	0.09	0.3	25000	15.8	20.5	67	35
116	2020-05-28	3	3	4	1	0.09	0.3	25000	14.1	19.7	59	40
117	2020-05-29	3	3	4	1	0.09	0.3	25000	15.3	22.5	58	30
118	2020-05-30	3	3	4	1	0.09	0.3	25000	17.8	23.7	48	36
119	2020-05-31	3	3	4	1	0.09	0.3	25000	17.2	22.2	52	46
120	2020-06-01	3	3	4	2	0.09	0.3	30000	18.8	25.4	51	30
121	2020-06-02	3	3	4	2	0.09	0.3	30000	20.1	27.5	55	23
122	2020-06-03	3	3	4	2	0.09	0.3	30000	17.5	22.8	70	32
123	2020-06-04	3	3	4	2	0.09	0.3	30000	12.8	17	80	37
124	2020-06-05	3	3	4	2	0.09	0.3	30000	9.9	14.3	81	38
125	2020-06-06	3	3	4	2	0.09	0.3	30000	11.6	15.8	69	59
126	2020-06-07	3	3	4	2	0.09	0.3	30000	12.7	16	78	39
127	2020-06-08	3	3	4	2	0.09	0.3	30000	14.6	18.9	73	36
128	2020-06-09	3	3	4	2	0.09	0.3	30000	13.3	17	67	26
129	2020-06-10	3	3	4	2	0.09	0.3	30000	13.9	18	76	21
130	2020-06-11	3	3	4	2	0.09	0.3	30000	15.7	20.1	81	28
131	2020-06-12	3	3	4	2	0.09	0.3	30000	19.5	26.1	74	37
132	2020-06-13	3	3	4	2	0.09	0.3	30000	20.2	26.2	76	25
133	2020-06-14	3	3	4	2	0.09	0.3	30000	18.3	23	83	21
134	2020-06-15	3	3	4	2	0.09	0.3	30000	19.1	23.7	69	18
135	2020-06-16	3	3	4	2	0.09	0.3	35000	17.9	20.8	87	13
136	2020-06-17	3	3	4	2	0.09	0.3	35000	19	24.2	77	28
137	2020-06-18	3	3	4	2	0.09	0.3	35000	17.6	22	81	25
138	2020-06-19	3	3	4	2	0.09	0.3	35000	17.2	22.4	76	25
139	2020-06-20	3	3	4	2	0.09	0.3	35000	16.7	22.1	73	19
140	2020-06-21	3	3	4	2	0.09	0.3	35000	18.6	24.5	69	35
141	2020-06-22	3	3	4	2	0.09	0.3	35000	17.8	22.4	67	23
142	2020-06-23	3	3	4	2	0.09	0.3	35000	19.7	26.7	64	19
143	2020-06-24	3	3	4	2	0.09	0.3	35000	23.3	29.4	52	34
144	2020-06-25	3	3	4	2	0.09	0.3	35000	24	29.4	55	40
145	2020-06-26	3	3	4	2	0.09	0.3	35000	24.2	30.1	61	31
146	2020-06-27	3	3	4	2	0.09	0.3	35000	20.6	24.8	79	36
147	2020-06-28	3	3	4	2	0.09	0.3	35000	17.9	21.4	60	52
148	2020-06-29	3	3	4	2	0.09	0.3	35000	16	19	62	58
149	2020-06-30	3	3	4	2	0.09	0.3	35000	16	19.4	82	51
150	2020-07-01	3	3	4	2	0.09	0.3	40000	17.9	21.1	78	39
151	2020-07-02	3	3	4	2	0.09	0.3	40000	17.1	21.2	75	38
152	2020-07-03	3	3	4	2	0.09	0.3	40000	17.7	21.6	71	49
153	2020-07-04	3	3	4	2	0.09	0.3	40000	16.5	18.1	90	60
154	2020-07-05	3	3	4	2	0.09	0.3	40000	17.9	21.3	77	68
155	2020-07-06	3	3	4	2	0.09	0.3	40000	14.9	18.3	71	45
156	2020-07-07	3	3	4	2	0.09	0.3	40000	14.6	19.2	77	25
157	2020-07-08	3	3	4	2	0.09	0.3	40000	14.6	16.9	94	18
158	2020-07-09	3	3	4	2	0.09	0.3	40000	16.7	17.7	93	38
159	2020-07-10	3	3	4	2	0.09	0.3	40000	14.6	18.5	81	31
160	2020-07-11	3	3	4	2	0.09	0.3	40000	14.1	19.7	76	20
161	2020-07-12	3	3	4	2	0.09	0.3	40000	14.9	20.9	70	18
162	2020-07-13	3	3	4	2	0.09	0.3	40000	17.2	23.5	65	16
163	2020-07-14	3	3	4	2	0.09	0.3	40000	15.7	17.6	84	18
164	2020-07-15	3	3	4	2	0.09	0.3	40000	15.9	20.6	72	20
165	2020-07-16	3	3	4	2	0.09	0.3	45000	16.3	19.7	86	20
166	2020-07-17	3	3	4	2	0.09	0.3	45000	18.3	22.7	81	11
167	2020-07-18	3	3	4	2	0.09	0.3	45000	19.4	25.8	78	21
168	2020-07-19	3	3	4	2	0.09	0.3	45000	17.9	24.4	80	22
169	2020-07-20	3	3	4	2	0.09	0.3	45000	16.1	20.2	69	28
170	2020-07-21	3	3	4	2	0.09	0.3	45000	14.5	20.5	70	23
171	2020-07-22	3	3	4	2	0.09	0.3	45000	14.5	21.1	71	20
172	2020-07-23	3	3	4	2	0.09	0.3	45000	18.4	24.6	63	27
173	2020-07-24	3	3	4	2	0.09	0.3	45000	18.5	22.3	75	28
174	2020-07-25	3	3	4	2	0.09	0.3	45000	18.4	22.3	85	35
175	2020-07-26	3	3	4	2	0.09	0.3	45000	18.7	22.4	72	37
176	2020-07-27	3	3	4	2	0.09	0.3	45000	18.4	23.9	74	34
177	2020-07-28	3	3	4	2	0.09	0.3	45000	17.9	20.6	66	40
178	2020-07-29	3	3	4	2	0.09	0.3	45000	16.2	20.2	66	29
179	2020-07-30	3	3	4	2	0.09	0.3	45000	18.3	25.1	66	20
180	2020-07-31	3	3	4	2	0.09	0.3	45000	24.5	32	53	33
181	2020-08-01	3	3	4	2	0.09	0.3	50000	20.6	25.2	78	25
182	2020-08-02	3	3	4	2	0.09	0.3	50000	16.8	21.6	75	25
183	2020-08-03	3	3	4	2	0.09	0.3	50000	15.4	21.2	78	21
184	2020-08-04	3	3	4	2	0.09	0.3	50000	16.4	22.1	64	23
185	2020-08-05	3	3	4	2	0.09	0.3	50000	20.6	28.3	58	32
186	2020-08-06	3	3	4	2	0.09	0.3	50000	22.3	31	62	17
187	2020-08-07	3	3	4	2	0.09	0.3	50000	24.7	34	59	18
188	2020-08-08	3	3	4	2	0.09	0.3	50000	26.4	34.6	55	21
189	2020-08-09	3	3	4	2	0.09	0.3	50000	26.7	32.6	57	34
190	2020-08-10	3	3	4	2	0.09	0.3	50000	26.1	32.7	57	31
191	2020-08-11	3	3	4	2	0.09	0.3	50000	27	34.5	57	32
192	2020-08-12	3	3	4	2	0.09	0.3	50000	26.3	32.3	64	24
193	2020-08-13	3	3	4	2	0.09	0.3	50000	25.1	31.7	71	19
194	2020-08-14	3	3	4	2	0.09	0.3	50000	23.3	28.6	78	22
195	2020-08-15	3	3	4	2	0.09	0.3	50000	22.5	28.5	79	17
196	2020-08-16	3	3	4	2	0.09	0.3	50000	22.5	30.4	79	22
197	2020-08-17	3	3	4	2	0.09	0.3	50000	18.9	25.4	88	17
198	2020-08-18	3	3	4	2	0.09	0.3	50000	18.3	24	80	25
199	2020-08-19	3	3	4	2	0.09	0.3	50000	21.3	27.2	71	32
200	2020-08-20	3	3	4	2	0.09	0.3	50000	23.2	28	78	32
201	2020-08-21	3	3	4	2	0.09	0.3	50000	23.9	28.5	60	41
202	2020-08-22	3	3	4	2	0.09	0.3	50000	19.2	22.4	72	55
203	2020-08-23	3	3	4	2	0.09	0.3	50000	17.6	21.3	78	41
204	2020-08-24	3	3	4	2	0.09	0.3	50000	16.5	20.7	79	33
205	2020-08-25	3	3	4	2	0.09	0.3	50000	17	21.2	81	49
206	2020-08-26	2	2	3	2	0.045	0.5	50000	16.1	18.4	84	65
207	2020-08-27	2	2	3	2	0.045	0.5	50000	16	19.8	85	24
208	2020-08-28	2	2	3	2	0.045	0.5	50000	16.1	21	82	41
209	2020-08-29	2	2	3	2	0.045	0.5	50000	14.9	18.8	86	34
210	2020-08-30	2	2	3	2	0.045	0.5	50000	15.3	18.6	88	38
211	2020-08-31	2	2	3	2	0.045	0.5	50000	14.5	18.3	76	22
212	2020-09-01	2	2	3	2	0.045	0.5	50000	13.5	17.6	80	16
213	2020-09-02	2	2	3	2	0.045	0.5	50000	14.8	21.7	78	13
214	2020-09-03	2	2	3	2	0.045	0.5	50000	16.3	20.7	89	38
215	2020-09-04	2	2	3	2	0.045	0.5	50000	17.3	21	79	33
216	2020-09-05	2	2	3	2	0.045	0.5	50000	14.8	18.8	78	29
217	2020-09-06	2	2	3	2	0.045	0.5	50000	14.2	19.3	79	22
218	2020-09-07	2	2	3	2	0.045	0.5	50000	15.5	21	77	28
219	2020-09-08	2	2	3	2	0.045	0.5	50000	17.3	19	88	32
220	2020-09-09	2	2	3	2	0.045	0.5	50000	16.8	20.9	90	30
221	2020-09-10	2	2	3	2	0.045	0.5	50000	13.2	19.8	79	10
222	2020-09-11	2	2	3	2	0.045	0.5	50000	13.7	20	81	15
223	2020-09-12	2	2	3	2	0.045	0.5	50000	14.2	19.1	85	26
224	2020-09-13	2	2	3	2	0.045	0.5	50000	16.4	22.5	84	25
225	2020-09-14	2	2	3	2	0.045	0.5	50000	18.6	28.5	77	14
226	2020-09-15	2	2	3	2	0.045	0.5	50000	21.2	31.4	77	14
227	2020-09-16	3	3	4	2	0.09	0.3	50000	18.4	23.5	81	40
228	2020-09-17	3	3	4	2	0.09	0.3	50000	13.5	19	67	37
229	2020-09-18	3	3	4	2	0.09	0.3	50000	14.5	21.3	60	44
230	2020-09-19	3	3	4	2	0.09	0.3	50000	15.4	23.3	60	28
231	2020-09-20	3	3	4	2	0.09	0.3	50000	14.9	22.8	63	29
232	2020-09-21	3	3	4	2	0.09	0.3	50000	14.9	25.3	76	15
233	2020-09-22	3	3	4	2	0.09	0.3	50000	14.1	23.6	76	11
234	2020-09-23	3	3	4	2	0.09	0.3	50000	16.2	21.8	84	34
235	2020-09-24	3	3	4	2	0.09	0.3	50000	13.7	17.5	79	45
236	2020-09-25	3	3	4	2	0.09	0.3	50000	10.9	13.5	86	52
237	2020-09-26	3	3	4	2	0.09	0.3	50000	12.8	16.2	82	34
238	2020-09-27	3	3	4	2	0.09	0.3	50000	14.2	16.3	85	36
239	2020-09-28	3	3	4	3	0.09	0.3	50000	12.8	13.7	96	22
240	2020-09-29	3	3	4	3	0.09	0.3	50000	15.1	19.3	86	17
241	2020-09-30	3	3	4	3	0.09	0.3	50000	15.3	18.4	92	23
242	2020-10-01	3	3	4	3	0.09	0.3	50000	13.1	15.6	93	35
243	2020-10-02	3	3	4	3	0.09	0.3	50000	12.9	16	84	42
244	2020-10-03	3	3	4	3	0.09	0.3	50000	12.6	14.7	91	33
245	2020-10-04	3	3	4	3	0.09	0.3	50000	11.9	14.8	80	53
246	2020-10-05	3	3	4	3	0.09	0.3	50000	12.2	14.4	85	51
247	2020-10-06	3	3	4	3	0.09	0.3	50000	12.8	14.8	89	47
248	2020-10-07	3	3	4	3	0.09	0.3	50000	12.4	15	86	33
249	2020-10-08	3	3	4	3	0.09	0.3	50000	13.1	15.9	91	45
250	2020-10-09	3	3	4	3	0.09	0.3	50000	11.8	15.3	84	25
251	2020-10-10	3	3	4	3	0.09	0.3	50000	8.7	12.9	86	29
252	2020-10-11	3	3	4	3	0.09	0.3	50000	9.4	13.7	87	25
253	2020-10-12	3	3	4	3	0.09	0.3	50000	9.4	14.5	87	19
254	2020-10-13	3	3	4	3	0.09	0.3	50000	9.6	12.8	84	33
255	2020-10-14	3	3	4	4	0.09	0.3	50000	9.2	12.3	80	37
256	2020-10-15	3	3	4	4	0.09	0.3	50000	9.4	11.5	74	32
257	2020-10-16	3	3	4	4	0.09	0.3	50000	8.3	12.2	81	20
258	2020-10-17	3	3	4	4	0.09	0.3	50000	7.1	12.5	89	9
259	2020-10-18	3	3	4	4	0.09	0.3	50000	8.8	13.4	90	15
260	2020-10-19	3	3	4	4	0.09	0.3	50000	9.4	13.2	85	20
261	2020-10-20	3	3	4	4	0.09	0.3	50000	11.7	14.4	83	40
262	2020-10-21	3	3	4	4	0.09	0.3	50000	15.4	20.3	82	58
263	2020-10-22	3	3	4	4	0.09	0.3	50000	13.9	16.1	82	39
264	2020-10-23	3	3	4	4	0.09	0.3	50000	12	15.9	90	29
265	2020-10-24	3	3	4	4	0.09	0.3	50000	13.9	16.2	83	54
266	2020-10-25	3	3	4	4	0.09	0.3	50000	12.1	15.9	85	46
267	2020-10-26	3	3	4	4	0.09	0.3	50000	10.4	12.7	80	46
268	2020-10-27	3	3	4	4	0.09	0.3	50000	10.1	12	86	54
269	2020-10-28	3	3	4	4	0.09	0.3	50000	10	13	88	45
270	2020-10-29	3	3	4	4	0.09	0.3	50000	10.7	13.7	87	43
271	2020-10-30	3	3	4	4	0.09	0.3	50000	14.3	15.7	91	55
272	2020-10-31	3	3	4	4	0.09	0.3	50000	13.5	15.5	85	45
273	2020-11-01	3	3	4	4	0.09	0.3	50000	14.3	17.6	86	52
274	2020-11-02	3	3	4	4	0.09	0.3	50000	15.8	19.3	81	67
275	2020-11-03	3	3	4	4	0.09	0.3	50000	9.2	12.9	79	47
276	2020-11-04	3	3	4	4	0.09	0.3	50000	6.7	12.8	85	20
277	2020-11-05	3	3	4	4	0.09	0.3	50000	6.4	12.8	89	13
278	2020-11-06	3	3	4	4	0.09	0.3	50000	8.4	12.4	84	25
279	2020-11-07	3	3	4	4	0.09	0.3	50000	6.8	12.6	85	20
280	2020-11-08	3	3	4	4	0.09	0.3	50000	8.4	13.2	90	17
281	2020-11-09	3	3	4	4	0.09	0.3	50000	12.1	16.9	90	18
282	2020-11-10	3	3	4	4	0.09	0.3	50000	12.4	16.4	93	14
283	2020-11-11	3	3	4	4	0.09	0.3	50000	11.4	13	93	27
284	2020-11-12	3	3	4	4	0.09	0.3	50000	10.2	13.2	86	40
285	2020-11-13	3	3	4	4	0.09	0.3	50000	9.5	12.9	92	34
286	2020-11-14	3	3	4	4	0.09	0.3	50000	12.4	14.7	86	38
287	2020-11-15	3	3	4	4	0.09	0.3	50000	12.7	15.6	78	61
288	2020-11-16	3	3	4	4	0.09	0.3	50000	10.2	12.3	85	48
289	2020-11-17	3	3	4	4	0.09	0.3	50000	12	12.9	87	56
290	2020-11-18	3	3	4	4	0.09	0.3	50000	12.8	14.9	75	52
291	2020-11-19	3	3	4	4	0.09	0.3	50000	8.2	11.7	81	37
292	2020-11-20	3	3	4	4	0.09	0.3	50000	6	8.5	75	26
293	2020-11-21	3	3	4	4	0.09	0.3	50000	8.7	10.2	87	53
294	2020-11-22	3	3	4	4	0.09	0.3	50000	8.9	11.6	86	31
295	2020-11-23	3	3	4	4	0.09	0.3	50000	6.1	10.6	81	24
296	2020-11-24	3	3	4	4	0.09	0.3	50000	7.9	10.2	89	34
297	2020-11-25	3	3	4	4	0.09	0.3	50000	6.7	9.2	86	35
298	2020-11-26	3	3	4	4	0.09	0.3	50000	8.8	9.8	96	14
299	2020-11-27	3	3	4	4	0.09	0.3	50000	6.3	7.5	96	22
300	2020-11-28	3	3	4	4	0.09	0.3	50000	4.2	5.6	95	33
301	2020-11-29	3	3	4	4	0.09	0.3	50000	0.9	3.7	92	23
302	2020-11-30	3	3	4	4	0.09	0.3	50000	2.4	8.4	96	34
									8.1	9.8	87	41
									5.8	6.4	92	19
									5.5	6.2	91	48
									5	8	78	57
									1.3	5.6	88	22
									1.8	4.2	93	17
									4.2	5.5	94	33
									1.8	4.8	95	11
									0.8	3.1	98	30
									0.6	2.9	92	30
									2.6	4.4	91	46
									6.5	8.9	98	20
									6.9	7.9	90	34
									9.6	11.6	89	45
									8.7	10.4	94	30
									7.2	9.7	93	37
									8.9	10.3	89	43
									7.9	11	86	47
									8.3	11.5	88	48
									8.6	9.9	87	43
									7.9	13.1	94	46
									10.6	13.1	92	39
									10.9	12.3	95	33
									5.4	9.1	85	37
									3.2	6.6	86	23
									4.5	5.9	89	56
									5	5.9	90	81
									3.6	5.4	91	26
									3.7	5.8	93	26
									4.2	6.8	89	31
									2.1	4	95	12

## Sheet: Curbing 1 (low testing)
Day	Date_reported	Schools	Events	Catering	Facemasks	At_home_average	Traveling_average	LowTests	Temp_ave	Max_temp	Rel_hum	Wind_speed
12	2020-02-14	1	1	1	1	0.00428571	1	2857	7.3	8.7	79	37
13	2020-02-15	1	1	1	1	0.00571429	0.996	2857	10.6	13.5	75	68
14	2020-02-16	1	1	1	1	0.00714286	0.975	2857	12.1	16.7	78	95
15	2020-02-17	1	1	1	1	0.00857143	0.954	2857	8.1	10.1	73	72
16	2020-02-18	1	1	1	1	0.00857143	0.937	2857	7.6	9.6	73	67
17	2020-02-19	1	1	1	1	0.00857143	0.941	2857	6.2	8.2	76	49
18	2020-02-20	1	1	1	1	0.00571429	0.943	2857	8.2	10.4	80	68
19	2020-02-21	1	1	1	1	0.00857143	0.929	2857	7.3	8.9	73	61
20	2020-02-22	1	1	1	1	0.01	0.919	2857	9.2	11.7	77	79
21	2020-02-23	1	1	1	1	0.0114286	0.91	2857	8.7	12.9	82	63
22	2020-02-24	1	1	1	1	0.0142857	0.899	2857	7.6	10.8	85	60
23	2020-02-25	1	1	1	1	0.0171429	0.891	2857	6.6	10.3	72	52
24	2020-02-26	1	1	1	1	0.0185714	0.886	2857	3.4	6.6	86	30
25	2020-02-27	1	1	1	1	0.0185714	0.886	2857	2.7	3.9	89	27
26	2020-02-28	1	1	1	1	0.0157143	0.913	2857	4.6	8.4	83	50
27	2020-02-29	1	1	1	1	0.0128571	0.932	2857	8.7	12.6	75	75
28	2020-03-01	1	1	1	1	0.01	0.95	2857	6.6	9.2	72	67
29	2020-03-02	1	1	1	1	0.00714286	0.969	2857	5.5	7.8	90	31
30	2020-03-03	1	1	1	1	0.00571429	0.987	2857	4.4	8.8	83	33
31	2020-03-04	1	1	1	1	0.00428571	0.986	2857	6.5	10.5	79	26
32	2020-03-05	1	1	1	1	0.00571429	0.984	2857	5.5	6.8	90	42
33	2020-03-06	1	1	1	1	0.00571429	0.974	2857	6.2	8.5	80	40
34	2020-03-07	1	1	1	1	0.00857143	0.973	2857	6.6	10.6	76	41
35	2020-03-08	1	1	1	1	0.0114286	0.961	2857	8.7	10.2	82	55
36	2020-03-09	1	1	1	1	0.0157143	0.94	2857	7.8	10.6	80	45
37	2020-03-10	1	1	1	1	0.0228571	0.883	2857	10.1	11.9	92	70
38	2020-03-11	1	1	1	1	0.0314286	0.847	2857	11	13.5	85	49
39	2020-03-12	1	1	1	1	0.0371429	0.816	2857	8.4	11	66	73
40	2020-03-13	1	1	1	1	0.0557143	0.698	2857	6.6	9	81	42
41	2020-03-14	1	1	1	1	0.0757143	0.564	2857	6.7	11.8	80	41
42	2020-03-15	1	1	1	1	0.0957143	0.445	2857	9.6	11.2	78	47
43	2020-03-16	5	5	5	1	0.18	0.2	3143	7.5	13	82	18
44	2020-03-17	5	5	5	1	0.18	0.2	3143	8.6	13.3	68	40
45	2020-03-18	5	5	5	1	0.18	0.2	3143	10.5	13.7	64	40
46	2020-03-19	5	5	5	1	0.18	0.2	3143	8.5	9.9	87	26
47	2020-03-20	5	5	5	1	0.18	0.2	3143	6.7	9.1	75	46
48	2020-03-21	5	5	5	1	0.18	0.2	3143	4.6	9.2	61	63
49	2020-03-22	5	5	5	1	0.18	0.2	3143	4.6	9.7	50	62
50	2020-03-23	5	5	5	1	0.18	0.2	3571	4.7	10.1	43	58
51	2020-03-24	5	5	5	1	0.18	0.2	3571	4.9	10.5	44	45
52	2020-03-25	5	5	5	1	0.18	0.2	3571	5.5	12.7	44	39
53	2020-03-26	5	5	5	1	0.18	0.2	3571	6.6	11.8	40	48
54	2020-03-27	5	5	5	1	0.18	0.2	3571	8.5	15.3	54	47
55	2020-03-28	5	5	5	1	0.18	0.2	3571	7.4	11.9	64	58
56	2020-03-29	5	5	5	1	0.18	0.2	3571	4.7	7.4	51	67
57	2020-03-30	5	5	5	1	0.18	0.2	3714	3.8	9.7	78	23
58	2020-03-31	2	1	2	1	0.045	0.5	3714	4.1	9.2	62	33
59	2020-04-01	2	1	2	1	0.045	0.5	3714	3.9	10	73	16
60	2020-04-02	2	1	2	1	0.045	0.5	3714	7	11.3	74	37
61	2020-04-03	2	1	2	1	0.045	0.5	3714	6.6	10.3	74	25
62	2020-04-04	2	1	2	1	0.045	0.5	3714	7.3	14.6	59	32
63	2020-04-05	2	1	2	1	0.045	0.5	3714	12.6	19.6	47	50
64	2020-04-06	2	1	2	1	0.045	0.5	5000	14.3	23	57	39
65	2020-04-07	2	1	2	1	0.045	0.5	5000	12.2	19.3	65	26
66	2020-04-08	2	1	2	1	0.045	0.5	5000	15	24.5	65	17
67	2020-04-09	2	1	2	1	0.045	0.5	5000	13.3	20.5	65	28
68	2020-04-10	2	1	2	1	0.045	0.5	5000	11.5	18.5	58	28
69	2020-04-11	2	1	2	1	0.045	0.5	5000	12.2	21.5	54	18
70	2020-04-12	2	1	2	1	0.045	0.5	5000	14	23	61	20
71	2020-04-13	2	1	2	1	0.045	0.5	5000	7.8	11.1	55	58
72	2020-04-14	2	2	3	1	0.045	0.5	5000	6	10.2	67	23
73	2020-04-15	2	2	3	1	0.045	0.5	5000	8.5	17	67	15
74	2020-04-16	2	2	3	1	0.045	0.5	5000	13	22.1	60	27
75	2020-04-17	2	2	3	1	0.045	0.5	5000	10.9	17	61	43
76	2020-04-18	2	2	3	1	0.045	0.5	5000	11.1	16	74	25
77	2020-04-19	2	2	3	1	0.045	0.5	5000	12.5	17.9	43	47
78	2020-04-20	2	2	3	1	0.045	0.5	5000	12.7	18.3	38	70
79	2020-04-21	2	2	3	1	0.045	0.5	5000	13.9	18.9	40	74
80	2020-04-22	2	2	3	1	0.045	0.5	5000	15.2	21.5	41	56
81	2020-04-23	2	2	3	1	0.045	0.5	5000	15.8	23.2	47	28
82	2020-04-24	2	2	3	1	0.045	0.5	5000	12.4	18.2	64	35
83	2020-04-25	2	2	3	1	0.045	0.5	5000	9.8	14.3	66	28
84	2020-04-26	2	2	3	1	0.045	0.5	5000	9	16.7	73	15
85	2020-04-27	2	2	3	1	0.045	0.5	5000	12.4	20.7	64	24
86	2020-04-28	5	5	5	1	0.18	0.2	5000	9.4	11.3	90	30
87	2020-04-29	5	5	5	1	0.18	0.2	5000	11.7	15.5	83	33
88	2020-04-30	5	5	5	1	0.18	0.2	5000	11.5	16.1	70	48
89	2020-05-01	5	5	5	1	0.18	0.2	5000	10.5	14.2	77	43
90	2020-05-02	5	5	5	1	0.18	0.2	5000	10.3	13.9	77	34
91	2020-05-03	5	5	5	1	0.18	0.2	5000	11	16.9	80	17
92	2020-05-04	5	5	5	1	0.18	0.2	5000	10.8	15.2	71	38
93	2020-05-05	5	5	5	1	0.18	0.2	5000	9.2	14.8	62	36
94	2020-05-06	5	5	5	1	0.18	0.2	5000	10.6	16.8	63	25
95	2020-05-07	5	5	5	1	0.18	0.2	5000	12	20.7	66	14
96	2020-05-08	5	5	5	1	0.18	0.2	5000	14.5	22.9	62	14
97	2020-05-09	5	5	5	1	0.18	0.2	5000	17.1	24.7	56	30
98	2020-05-10	5	5	5	1	0.18	0.2	5000	12.9	22.5	68	48
99	2020-05-11	5	5	5	1	0.18	0.2	5000	8.4	12.2	53	63
100	2020-05-12	2	2	3	1	0.045	0.5	5000	7.7	12.8	65	25
101	2020-05-13	2	2	3	1	0.045	0.5	5000	7.2	12	66	35
102	2020-05-14	2	2	3	1	0.045	0.5	5000	7.1	12.8	61	33
103	2020-05-15	2	2	3	1	0.045	0.5	5000	8.5	15.1	68	21
104	2020-05-16	2	2	3	1	0.045	0.5	5000	9.8	16	71	28
105	2020-05-17	2	2	3	1	0.045	0.5	5000	12.1	18.7	63	25
106	2020-05-18	2	2	3	1	0.045	0.5	5000	14.9	21.2	65	30
107	2020-05-19	2	2	3	1	0.045	0.5	5000	16.6	21.7	66	28
108	2020-05-20	2	2	3	1	0.045	0.5	5000	16.2	22.1	72	20
109	2020-05-21	2	2	3	1	0.045	0.5	5000	19.2	26.7	62	21
110	2020-05-22	2	2	3	1	0.045	0.5	5000	19	24.2	56	44
111	2020-05-23	2	2	3	1	0.045	0.5	5000	15.3	18.8	60	53
112	2020-05-24	2	2	3	1	0.045	0.5	5000	13.5	15	78	35
113	2020-05-25	2	2	3	1	0.045	0.5	5000	15.5	20.8	72	27
114	2020-05-26	3	3	4	1	0.09	0.3	5000	16.3	23.7	65	19
115	2020-05-27	3	3	4	1	0.09	0.3	5000	15.8	20.5	67	35
116	2020-05-28	3	3	4	1	0.09	0.3	5000	14.1	19.7	59	40
117	2020-05-29	3	3	4	1	0.09	0.3	5000	15.3	22.5	58	30
118	2020-05-30	3	3	4	1	0.09	0.3	5000	17.8	23.7	48	36
119	2020-05-31	3	3	4	1	0.09	0.3	5000	17.2	22.2	52	46
120	2020-06-01	3	3	4	2	0.09	0.3	5000	18.8	25.4	51	30
121	2020-06-02	3	3	4	2	0.09	0.3	5000	20.1	27.5	55	23
122	2020-06-03	3	3	4	2	0.09	0.3	5000	17.5	22.8	70	32
123	2020-06-04	3	3	4	2	0.09	0.3	5000	12.8	17	80	37
124	2020-06-05	3	3	4	2	0.09	0.3	5000	9.9	14.3	81	38
125	2020-06-06	3	3	4	2	0.09	0.3	5000	11.6	15.8	69	59
126	2020-06-07	3	3	4	2	0.09	0.3	5000	12.7	16	78	39
127	2020-06-08	3	3	4	2	0.09	0.3	5000	14.6	18.9	73	36
128	2020-06-09	3	3	4	2	0.09	0.3	5000	13.3	17	67	26
129	2020-06-10	3	3	4	2	0.09	0.3	5000	13.9	18	76	21
130	2020-06-11	3	3	4	2	0.09	0.3	5000	15.7	20.1	81	28
131	2020-06-12	3	3	4	2	0.09	0.3	5000	19.5	26.1	74	37
132	2020-06-13	3	3	4	2	0.09	0.3	5000	20.2	26.2	76	25
133	2020-06-14	3	3	4	2	0.09	0.3	5000	18.3	23	83	21
134	2020-06-15	3	3	4	2	0.09	0.3	5000	19.1	23.7	69	18
135	2020-06-16	2	2	3	2	0.045	0.5	5000	17.9	20.8	87	13
136	2020-06-17	2	2	3	2	0.045	0.5	5000	19	24.2	77	28
137	2020-06-18	2	2	3	2	0.045	0.5	5000	17.6	22	81	25
138	2020-06-19	2	2	3	2	0.045	0.5	5000	17.2	22.4	76	25
139	2020-06-20	2	2	3	2	0.045	0.5	5000	16.7	22.1	73	19
140	2020-06-21	2	2	3	2	0.045	0.5	5000	18.6	24.5	69	35
141	2020-06-22	2	2	3	2	0.045	0.5	5000	17.8	22.4	67	23
142	2020-06-23	2	2	3	2	0.045	0.5	5000	19.7	26.7	64	19
143	2020-06-24	2	2	3	2	0.045	0.5	5000	23.3	29.4	52	34
144	2020-06-25	2	2	3	2	0.045	0.5	5000	24	29.4	55	40
145	2020-06-26	2	2	3	2	0.045	0.5	5000	24.2	30.1	61	31
146	2020-06-27	2	2	3	2	0.045	0.5	5000	20.6	24.8	79	36
147	2020-06-28	2	2	3	2	0.045	0.5	5000	17.9	21.4	60	52
148	2020-06-29	2	2	3	2	0.045	0.5	5000	16	19	62	58
149	2020-06-30	4	4	5	2	0.135	0.3	5000	16	19.4	82	51
150	2020-07-01	4	4	5	2	0.135	0.3	5000	17.9	21.1	78	39
151	2020-07-02	4	4	5	2	0.135	0.3	5000	17.1	21.2	75	38
152	2020-07-03	4	4	5	2	0.135	0.3	5000	17.7	21.6	71	49
153	2020-07-04	4	4	5	2	0.135	0.3	5000	16.5	18.1	90	60
154	2020-07-05	4	4	5	2	0.135	0.3	5000	17.9	21.3	77	68
155	2020-07-06	4	4	5	2	0.135	0.3	5000	14.9	18.3	71	45
156	2020-07-07	4	4	5	2	0.135	0.3	5000	14.6	19.2	77	25
157	2020-07-08	4	4	5	2	0.135	0.3	5000	14.6	16.9	94	18
158	2020-07-09	4	4	5	2	0.135	0.3	5000	16.7	17.7	93	38
159	2020-07-10	4	4	5	2	0.135	0.3	5000	14.6	18.5	81	31
160	2020-07-11	4	4	5	2	0.135	0.3	5000	14.1	19.7	76	20
161	2020-07-12	4	4	5	2	0.135	0.3	5000	14.9	20.9	70	18
162	2020-07-13	4	4	5	2	0.135	0.3	5000	17.2	23.5	65	16
163	2020-07-14	2	2	3	2	0.045	0.5	5000	15.7	17.6	84	18
164	2020-07-15	2	2	3	2	0.045	0.5	5000	15.9	20.6	72	20
165	2020-07-16	2	2	3	2	0.045	0.5	5000	16.3	19.7	86	20
166	2020-07-17	2	2	3	2	0.045	0.5	5000	18.3	22.7	81	11
167	2020-07-18	2	2	3	2	0.045	0.5	5000	19.4	25.8	78	21
168	2020-07-19	2	2	3	2	0.045	0.5	5000	17.9	24.4	80	22
169	2020-07-20	2	2	3	2	0.045	0.5	5000	16.1	20.2	69	28
170	2020-07-21	2	2	3	2	0.045	0.5	5000	14.5	20.5	70	23
171	2020-07-22	2	2	3	2	0.045	0.5	5000	14.5	21.1	71	20
172	2020-07-23	2	2	3	2	0.045	0.5	5000	18.4	24.6	63	27
173	2020-07-24	2	2	3	2	0.045	0.5	5000	18.5	22.3	75	28
174	2020-07-25	2	2	3	2	0.045	0.5	5000	18.4	22.3	85	35
175	2020-07-26	2	2	3	2	0.045	0.5	5000	18.7	22.4	72	37
176	2020-07-27	2	2	3	2	0.045	0.5	5000	18.4	23.9	74	34
177	2020-07-28	2	2	3	2	0.045	0.5	5000	17.9	20.6	66	40
178	2020-07-29	2	2	3	2	0.045	0.5	5000	16.2	20.2	66	29
179	2020-07-30	2	2	3	2	0.045	0.5	5000	18.3	25.1	66	20
180	2020-07-31	2	2	3	2	0.045	0.5	5000	24.5	32	53	33
181	2020-08-01	2	2	3	2	0.045	0.5	5000	20.6	25.2	78	25
182	2020-08-02	2	2	3	2	0.045	0.5	5000	16.8	21.6	75	25
183	2020-08-03	3	3	4	2	0.09	0.3	5000	15.4	21.2	78	21
184	2020-08-04	3	3	4	2	0.09	0.3	5000	16.4	22.1	64	23
185	2020-08-05	3	3	4	2	0.09	0.3	5000	20.6	28.3	58	32
186	2020-08-06	3	3	4	2	0.09	0.3	5000	22.3	31	62	17
187	2020-08-07	3	3	4	2	0.09	0.3	5000	24.7	34	59	18
188	2020-08-08	3	3	4	2	0.09	0.3	5000	26.4	34.6	55	21
189	2020-08-09	3	3	4	2	0.09	0.3	5000	26.7	32.6	57	34
190	2020-08-10	3	3	4	2	0.09	0.3	5000	26.1	32.7	57	31
191	2020-08-11	3	3	4	2	0.09	0.3	5000	27	34.5	57	32
192	2020-08-12	3	3	4	2	0.09	0.3	5000	26.3	32.3	64	24
193	2020-08-13	3	3	4	2	0.09	0.3	5000	25.1	31.7	71	19
194	2020-08-14	3	3	4	2	0.09	0.3	5000	23.3	28.6	78	22
195	2020-08-15	3	3	4	2	0.09	0.3	5000	22.5	28.5	79	17
196	2020-08-16	3	3	4	2	0.09	0.3	5000	22.5	30.4	79	22
197	2020-08-17	2	2	3	2	0.045	0.5	5000	18.9	25.4	88	17
198	2020-08-18	2	2	3	2	0.045	0.5	5000	18.3	24	80	25
199	2020-08-19	2	2	3	2	0.045	0.5	5000	21.3	27.2	71	32
200	2020-08-20	2	2	3	2	0.045	0.5	5000	23.2	28	78	32
201	2020-08-21	2	2	3	2	0.045	0.5	5000	23.9	28.5	60	41
202	2020-08-22	2	2	3	2	0.045	0.5	5000	19.2	22.4	72	55
203	2020-08-23	2	2	3	2	0.045	0.5	5000	17.6	21.3	78	41
204	2020-08-24	2	2	3	2	0.045	0.5	5000	16.5	20.7	79	33
205	2020-08-25	2	2	3	2	0.045	0.5	5000	17	21.2	81	49
206	2020-08-26	2	2	3	2	0.045	0.5	5000	16.1	18.4	84	65
207	2020-08-27	2	2	3	2	0.045	0.5	5000	16	19.8	85	24
208	2020-08-28	2	2	3	2	0.045	0.5	5000	16.1	21	82	41
209	2020-08-29	2	2	3	2	0.045	0.5	5000	14.9	18.8	86	34
210	2020-08-30	2	2	3	2	0.045	0.5	5000	15.3	18.6	88	38
211	2020-08-31	2	2	3	2	0.045	0.5	5000	14.5	18.3	76	22
212	2020-09-01	2	2	3	2	0.045	0.5	5000	13.5	17.6	80	16
213	2020-09-02	2	2	3	2	0.045	0.5	5000	14.8	21.7	78	13
214	2020-09-03	2	2	3	2	0.045	0.5	5000	16.3	20.7	89	38
215	2020-09-04	2	2	3	2	0.045	0.5	5000	17.3	21	79	33
216	2020-09-05	2	2	3	2	0.045	0.5	5000	14.8	18.8	78	29
217	2020-09-06	2	2	3	2	0.045	0.5	5000	14.2	19.3	79	22
218	2020-09-07	2	2	3	2	0.045	0.5	5000	15.5	21	77	28
219	2020-09-08	2	2	3	2	0.045	0.5	5000	17.3	19	88	32
220	2020-09-09	2	2	3	2	0.045	0.5	5000	16.8	20.9	90	30
221	2020-09-10	2	2	3	2	0.045	0.5	5000	13.2	19.8	79	10
222	2020-09-11	2	2	3	2	0.045	0.5	5000	13.7	20	81	15
223	2020-09-12	2	2	3	2	0.045	0.5	5000	14.2	19.1	85	26
224	2020-09-13	2	2	3	2	0.045	0.5	5000	16.4	22.5	84	25
225	2020-09-14	2	2	3	2	0.045	0.5	5000	18.6	28.5	77	14
226	2020-09-15	2	2	3	2	0.045	0.5	5000	21.2	31.4	77	14
227	2020-09-16	2	2	3	2	0.045	0.5	5000	18.4	23.5	81	40
228	2020-09-17	2	2	3	2	0.045	0.5	5000	13.5	19	67	37
229	2020-09-18	2	2	3	2	0.045	0.5	5000	14.5	21.3	60	44
230	2020-09-19	2	2	3	2	0.045	0.5	5000	15.4	23.3	60	28
231	2020-09-20	2	2	3	2	0.045	0.5	5000	14.9	22.8	63	29
232	2020-09-21	2	2	3	2	0.045	0.5	5000	14.9	25.3	76	15
233	2020-09-22	2	2	3	2	0.045	0.5	5000	14.1	23.6	76	11
234	2020-09-23	2	2	3	2	0.045	0.5	5000	16.2	21.8	84	34
235	2020-09-24	2	2	3	2	0.045	0.5	5000	13.7	17.5	79	45
236	2020-09-25	2	2	3	2	0.045	0.5	5000	10.9	13.5	86	52
237	2020-09-26	2	2	3	2	0.045	0.5	5000	12.8	16.2	82	34
238	2020-09-27	2	2	3	2	0.045	0.5	5000	14.2	16.3	85	36
239	2020-09-28	2	2	3	3	0.045	0.5	5000	12.8	13.7	96	22
240	2020-09-29	2	2	3	3	0.045	0.5	5000	15.1	19.3	86	17
241	2020-09-30	2	2	3	3	0.045	0.5	5000	15.3	18.4	92	23
242	2020-10-01	2	2	3	3	0.045	0.5	5000	13.1	15.6	93	35
243	2020-10-02	2	2	3	3	0.045	0.5	5000	12.9	16	84	42
244	2020-10-03	2	2	3	3	0.045	0.5	5000	12.6	14.7	91	33
245	2020-10-04	2	2	3	3	0.045	0.5	5000	11.9	14.8	80	53
246	2020-10-05	2	2	3	3	0.045	0.5	5000	12.2	14.4	85	51
247	2020-10-06	3	3	4	3	0.09	0.3	5000	12.8	14.8	89	47
248	2020-10-07	3	3	4	3	0.09	0.3	5000	12.4	15	86	33
249	2020-10-08	3	3	4	3	0.09	0.3	5000	13.1	15.9	91	45
250	2020-10-09	3	3	4	3	0.09	0.3	5000	11.8	15.3	84	25
251	2020-10-10	3	3	4	3	0.09	0.3	5000	8.7	12.9	86	29
252	2020-10-11	3	3	4	3	0.09	0.3	5000	9.4	13.7	87	25
253	2020-10-12	3	3	4	3	0.09	0.3	5000	9.4	14.5	87	19
254	2020-10-13	3	3	4	3	0.09	0.3	5000	9.6	12.8	84	33
255	2020-10-14	3	3	4	4	0.09	0.3	5000	9.2	12.3	80	37
256	2020-10-15	3	3	4	4	0.09	0.3	5000	9.4	11.5	74	32
257	2020-10-16	3	3	4	4	0.09	0.3	5000	8.3	12.2	81	20
258	2020-10-17	3	3	4	4	0.09	0.3	5000	7.1	12.5	89	9
259	2020-10-18	3	3	4	4	0.09	0.3	5000	8.8	13.4	90	15
260	2020-10-19	3	3	4	4	0.09	0.3	5000	9.4	13.2	85	20
261	2020-10-20	2	2	3	4	0.045	0.5	5000	11.7	14.4	83	40
262	2020-10-21	2	2	3	4	0.045	0.5	5000	15.4	20.3	82	58
263	2020-10-22	2	2	3	4	0.045	0.5	5000	13.9	16.1	82	39
264	2020-10-23	2	2	3	4	0.045	0.5	5000	12	15.9	90	29
265	2020-10-24	2	2	3	4	0.045	0.5	5000	13.9	16.2	83	54
266	2020-10-25	2	2	3	4	0.045	0.5	5000	12.1	15.9	85	46
267	2020-10-26	2	2	3	4	0.045	0.5	5000	10.4	12.7	80	46
268	2020-10-27	2	2	3	4	0.045	0.5	5000	10.1	12	86	54
269	2020-10-28	2	2	3	4	0.045	0.5	5000	10	13	88	45
270	2020-10-29	2	2	3	4	0.045	0.5	5000	10.7	13.7	87	43
271	2020-10-30	2	2	3	4	0.045	0.5	5000	14.3	15.7	91	55
272	2020-10-31	2	2	3	4	0.045	0.5	5000	13.5	15.5	85	45
273	2020-11-01	2	2	3	4	0.045	0.5	5000	14.3	17.6	86	52
274	2020-11-02	2	2	3	4	0.045	0.5	5000	15.8	19.3	81	67
275	2020-11-03	2	2	3	4	0.045	0.5	5000	9.2	12.9	79	47
276	2020-11-04	2	2	3	4	0.045	0.5	5000	6.7	12.8	85	20
277	2020-11-05	2	2	3	4	0.045	0.5	5000	6.4	12.8	89	13
278	2020-11-06	2	2	3	4	0.045	0.5	5000	8.4	12.4	84	25
279	2020-11-07	2	2	3	4	0.045	0.5	5000	6.8	12.6	85	20
280	2020-11-08	2	2	3	4	0.045	0.5	5000	8.4	13.2	90	17
281	2020-11-09	2	2	3	4	0.045	0.5	5000	12.1	16.9	90	18
282	2020-11-10	2	2	3	4	0.045	0.5	5000	12.4	16.4	93	14
283	2020-11-11	2	2	3	4	0.045	0.5	5000	11.4	13	93	27
284	2020-11-12	2	2	3	4	0.045	0.5	5000	10.2	13.2	86	40
285	2020-11-13	2	2	3	4	0.045	0.5	5000	9.5	12.9	92	34
286	2020-11-14	2	2	3	4	0.045	0.5	5000	12.4	14.7	86	38
287	2020-11-15	2	2	3	4	0.045	0.5	5000	12.7	15.6	78	61
288	2020-11-16	2	2	3	4	0.045	0.5	5000	10.2	12.3	85	48
289	2020-11-17	2	2	3	4	0.045	0.5	5000	12	12.9	87	56
290	2020-11-18	2	2	3	4	0.045	0.5	5000	12.8	14.9	75	52
291	2020-11-19	2	2	3	4	0.045	0.5	5000	8.2	11.7	81	37
292	2020-11-20	2	2	3	4	0.045	0.5	5000	6	8.5	75	26
293	2020-11-21	2	2	3	4	0.045	0.5	5000	8.7	10.2	87	53
294	2020-11-22	2	2	3	4	0.045	0.5	5000	8.9	11.6	86	31
295	2020-11-23	2	2	3	4	0.045	0.5	5000	6.1	10.6	81	24
296	2020-11-24	2	2	3	4	0.045	0.5	5000	7.9	10.2	89	34
297	2020-11-25	2	2	3	4	0.045	0.5	5000	6.7	9.2	86	35
298	2020-11-26	3	3	4	4	0.09	0.3	5000	8.8	9.8	96	14
299	2020-11-27	3	3	4	4	0.09	0.3	5000	6.3	7.5	96	22
300	2020-11-28	3	3	4	4	0.09	0.3	5000	4.2	5.6	95	33
301	2020-11-29	3	3	4	4	0.09	0.3	5000	0.9	3.7	92	23
302	2020-11-30	3	3	4	4	0.09	0.3	5000	2.4	8.4	96	34
									8.1	9.8	87	41
									5.8	6.4	92	19
									5.5	6.2	91	48
									5	8	78	57
									1.3	5.6	88	22
									1.8	4.2	93	17
									4.2	5.5	94	33
									1.8	4.8	95	11
									0.8	3.1	98	30
									0.6	2.9	92	30
									2.6	4.4	91	46
									6.5	8.9	98	20
									6.9	7.9	90	34
									9.6	11.6	89	45
									8.7	10.4	94	30
									7.2	9.7	93	37
									8.9	10.3	89	43
									7.9	11	86	47
									8.3	11.5	88	48
									8.6	9.9	87	43
									7.9	13.1	94	46
									10.6	13.1	92	39
									10.9	12.3	95	33
									5.4	9.1	85	37
									3.2	6.6	86	23
									4.5	5.9	89	56
									5	5.9	90	81
									3.6	5.4	91	26
									3.7	5.8	93	26
									4.2	6.8	89	31
									2.1	4	95	12

## Sheet: Curbing 1 (high testing)
Day	Date_reported	Schools	Events	Catering	Facemasks	At_home_average	Traveling_average	HighTests	Temp_ave	Max_temp	Rel_hum	Wind_speed
12	2020-02-14	1	1	1	1	0.00428571	1	2857	7.3	8.7	79	37
13	2020-02-15	1	1	1	1	0.00571429	0.996	2857	10.6	13.5	75	68
14	2020-02-16	1	1	1	1	0.00714286	0.975	2857	12.1	16.7	78	95
15	2020-02-17	1	1	1	1	0.00857143	0.954	2857	8.1	10.1	73	72
16	2020-02-18	1	1	1	1	0.00857143	0.937	2857	7.6	9.6	73	67
17	2020-02-19	1	1	1	1	0.00857143	0.941	2857	6.2	8.2	76	49
18	2020-02-20	1	1	1	1	0.00571429	0.943	2857	8.2	10.4	80	68
19	2020-02-21	1	1	1	1	0.00857143	0.929	2857	7.3	8.9	73	61
20	2020-02-22	1	1	1	1	0.01	0.919	2857	9.2	11.7	77	79
21	2020-02-23	1	1	1	1	0.0114286	0.91	2857	8.7	12.9	82	63
22	2020-02-24	1	1	1	1	0.0142857	0.899	2857	7.6	10.8	85	60
23	2020-02-25	1	1	1	1	0.0171429	0.891	2857	6.6	10.3	72	52
24	2020-02-26	1	1	1	1	0.0185714	0.886	2857	3.4	6.6	86	30
25	2020-02-27	1	1	1	1	0.0185714	0.886	2857	2.7	3.9	89	27
26	2020-02-28	1	1	1	1	0.0157143	0.913	2857	4.6	8.4	83	50
27	2020-02-29	1	1	1	1	0.0128571	0.932	2857	8.7	12.6	75	75
28	2020-03-01	1	1	1	1	0.01	0.95	2857	6.6	9.2	72	67
29	2020-03-02	1	1	1	1	0.00714286	0.969	2857	5.5	7.8	90	31
30	2020-03-03	1	1	1	1	0.00571429	0.987	2857	4.4	8.8	83	33
31	2020-03-04	1	1	1	1	0.00428571	0.986	2857	6.5	10.5	79	26
32	2020-03-05	1	1	1	1	0.00571429	0.984	2857	5.5	6.8	90	42
33	2020-03-06	1	1	1	1	0.00571429	0.974	2857	6.2	8.5	80	40
34	2020-03-07	1	1	1	1	0.00857143	0.973	2857	6.6	10.6	76	41
35	2020-03-08	1	1	1	1	0.0114286	0.961	2857	8.7	10.2	82	55
36	2020-03-09	1	1	1	1	0.0157143	0.94	2857	7.8	10.6	80	45
37	2020-03-10	1	1	1	1	0.0228571	0.883	2857	10.1	11.9	92	70
38	2020-03-11	1	1	1	1	0.0314286	0.847	2857	11	13.5	85	49
39	2020-03-12	1	1	1	1	0.0371429	0.816	2857	8.4	11	66	73
40	2020-03-13	1	1	1	1	0.0557143	0.698	2857	6.6	9	81	42
41	2020-03-14	1	1	1	1	0.0757143	0.564	2857	6.7	11.8	80	41
42	2020-03-15	1	1	1	1	0.0957143	0.445	2857	9.6	11.2	78	47
43	2020-03-16	5	5	5	1	0.18	0.2	5000	7.5	13	82	18
44	2020-03-17	5	5	5	1	0.18	0.2	5000	8.6	13.3	68	40
45	2020-03-18	5	5	5	1	0.18	0.2	5000	10.5	13.7	64	40
46	2020-03-19	5	5	5	1	0.18	0.2	5000	8.5	9.9	87	26
47	2020-03-20	5	5	5	1	0.18	0.2	5000	6.7	9.1	75	46
48	2020-03-21	5	5	5	1	0.18	0.2	5000	4.6	9.2	61	63
49	2020-03-22	5	5	5	1	0.18	0.2	5000	4.6	9.7	50	62
50	2020-03-23	5	5	5	1	0.18	0.2	5000	4.7	10.1	43	58
51	2020-03-24	5	5	5	1	0.18	0.2	5000	4.9	10.5	44	45
52	2020-03-25	5	5	5	1	0.18	0.2	5000	5.5	12.7	44	39
53	2020-03-26	5	5	5	1	0.18	0.2	5000	6.6	11.8	40	48
54	2020-03-27	5	5	5	1	0.18	0.2	5000	8.5	15.3	54	47
55	2020-03-28	5	5	5	1	0.18	0.2	5000	7.4	11.9	64	58
56	2020-03-29	5	5	5	1	0.18	0.2	5000	4.7	7.4	51	67
57	2020-03-30	5	5	5	1	0.18	0.2	5000	3.8	9.7	78	23
58	2020-03-31	2	1	2	1	0.045	0.5	5000	4.1	9.2	62	33
59	2020-04-01	2	1	2	1	0.045	0.5	10000	3.9	10	73	16
60	2020-04-02	2	1	2	1	0.045	0.5	10000	7	11.3	74	37
61	2020-04-03	2	1	2	1	0.045	0.5	10000	6.6	10.3	74	25
62	2020-04-04	2	1	2	1	0.045	0.5	10000	7.3	14.6	59	32
63	2020-04-05	2	1	2	1	0.045	0.5	10000	12.6	19.6	47	50
64	2020-04-06	2	1	2	1	0.045	0.5	10000	14.3	23	57	39
65	2020-04-07	2	1	2	1	0.045	0.5	10000	12.2	19.3	65	26
66	2020-04-08	2	1	2	1	0.045	0.5	10000	15	24.5	65	17
67	2020-04-09	2	1	2	1	0.045	0.5	10000	13.3	20.5	65	28
68	2020-04-10	2	1	2	1	0.045	0.5	10000	11.5	18.5	58	28
69	2020-04-11	2	1	2	1	0.045	0.5	10000	12.2	21.5	54	18
70	2020-04-12	2	1	2	1	0.045	0.5	10000	14	23	61	20
71	2020-04-13	2	1	2	1	0.045	0.5	10000	7.8	11.1	55	58
72	2020-04-14	2	2	3	1	0.045	0.5	10000	6	10.2	67	23
73	2020-04-15	2	2	3	1	0.045	0.5	10000	8.5	17	67	15
74	2020-04-16	2	2	3	1	0.045	0.5	15000	13	22.1	60	27
75	2020-04-17	2	2	3	1	0.045	0.5	15000	10.9	17	61	43
76	2020-04-18	2	2	3	1	0.045	0.5	15000	11.1	16	74	25
77	2020-04-19	2	2	3	1	0.045	0.5	15000	12.5	17.9	43	47
78	2020-04-20	2	2	3	1	0.045	0.5	15000	12.7	18.3	38	70
79	2020-04-21	2	2	3	1	0.045	0.5	15000	13.9	18.9	40	74
80	2020-04-22	2	2	3	1	0.045	0.5	15000	15.2	21.5	41	56
81	2020-04-23	2	2	3	1	0.045	0.5	15000	15.8	23.2	47	28
82	2020-04-24	2	2	3	1	0.045	0.5	15000	12.4	18.2	64	35
83	2020-04-25	2	2	3	1	0.045	0.5	15000	9.8	14.3	66	28
84	2020-04-26	2	2	3	1	0.045	0.5	15000	9	16.7	73	15
85	2020-04-27	2	2	3	1	0.045	0.5	15000	12.4	20.7	64	24
86	2020-04-28	5	5	5	1	0.18	0.2	15000	9.4	11.3	90	30
87	2020-04-29	5	5	5	1	0.18	0.2	15000	11.7	15.5	83	33
88	2020-04-30	5	5	5	1	0.18	0.2	15000	11.5	16.1	70	48
89	2020-05-01	5	5	5	1	0.18	0.2	20000	10.5	14.2	77	43
90	2020-05-02	5	5	5	1	0.18	0.2	20000	10.3	13.9	77	34
91	2020-05-03	5	5	5	1	0.18	0.2	20000	11	16.9	80	17
92	2020-05-04	5	5	5	1	0.18	0.2	20000	10.8	15.2	71	38
93	2020-05-05	5	5	5	1	0.18	0.2	20000	9.2	14.8	62	36
94	2020-05-06	5	5	5	1	0.18	0.2	20000	10.6	16.8	63	25
95	2020-05-07	5	5	5	1	0.18	0.2	20000	12	20.7	66	14
96	2020-05-08	5	5	5	1	0.18	0.2	20000	14.5	22.9	62	14
97	2020-05-09	5	5	5	1	0.18	0.2	20000	17.1	24.7	56	30
98	2020-05-10	5	5	5	1	0.18	0.2	20000	12.9	22.5	68	48
99	2020-05-11	5	5	5	1	0.18	0.2	20000	8.4	12.2	53	63
100	2020-05-12	3	3	4	1	0.09	0.3	20000	7.7	12.8	65	25
101	2020-05-13	3	3	4	1	0.09	0.3	20000	7.2	12	66	35
102	2020-05-14	3	3	4	1	0.09	0.3	20000	7.1	12.8	61	33
103	2020-05-15	3	3	4	1	0.09	0.3	20000	8.5	15.1	68	21
104	2020-05-16	3	3	4	1	0.09	0.3	25000	9.8	16	71	28
105	2020-05-17	3	3	4	1	0.09	0.3	25000	12.1	18.7	63	25
106	2020-05-18	3	3	4	1	0.09	0.3	25000	14.9	21.2	65	30
107	2020-05-19	3	3	4	1	0.09	0.3	25000	16.6	21.7	66	28
108	2020-05-20	3	3	4	1	0.09	0.3	25000	16.2	22.1	72	20
109	2020-05-21	3	3	4	1	0.09	0.3	25000	19.2	26.7	62	21
110	2020-05-22	3	3	4	1	0.09	0.3	25000	19	24.2	56	44
111	2020-05-23	3	3	4	1	0.09	0.3	25000	15.3	18.8	60	53
112	2020-05-24	3	3	4	1	0.09	0.3	25000	13.5	15	78	35
113	2020-05-25	3	3	4	1	0.09	0.3	25000	15.5	20.8	72	27
114	2020-05-26	2	2	3	1	0.045	0.5	25000	16.3	23.7	65	19
115	2020-05-27	2	2	3	1	0.045	0.5	25000	15.8	20.5	67	35
116	2020-05-28	2	2	3	1	0.045	0.5	25000	14.1	19.7	59	40
117	2020-05-29	2	2	3	1	0.045	0.5	25000	15.3	22.5	58	30
118	2020-05-30	2	2	3	1	0.045	0.5	25000	17.8	23.7	48	36
119	2020-05-31	2	2	3	1	0.045	0.5	25000	17.2	22.2	52	46
120	2020-06-01	2	2	3	2	0.045	0.5	30000	18.8	25.4	51	30
121	2020-06-02	2	2	3	2	0.045	0.5	30000	20.1	27.5	55	23
122	2020-06-03	2	2	3	2	0.045	0.5	30000	17.5	22.8	70	32
123	2020-06-04	2	2	3	2	0.045	0.5	30000	12.8	17	80	37
124	2020-06-05	2	2	3	2	0.045	0.5	30000	9.9	14.3	81	38
125	2020-06-06	2	2	3	2	0.045	0.5	30000	11.6	15.8	69	59
126	2020-06-07	2	2	3	2	0.045	0.5	30000	12.7	16	78	39
127	2020-06-08	2	2	3	2	0.045	0.5	30000	14.6	18.9	73	36
128	2020-06-09	3	3	4	2	0.09	0.5	30000	13.3	17	67	26
129	2020-06-10	3	3	4	2	0.09	0.5	30000	13.9	18	76	21
130	2020-06-11	3	3	4	2	0.09	0.5	30000	15.7	20.1	81	28
131	2020-06-12	3	3	4	2	0.09	0.5	30000	19.5	26.1	74	37
132	2020-06-13	3	3	4	2	0.09	0.5	30000	20.2	26.2	76	25
133	2020-06-14	3	3	4	2	0.09	0.5	30000	18.3	23	83	21
134	2020-06-15	3	3	4	2	0.09	0.5	30000	19.1	23.7	69	18
135	2020-06-16	3	3	4	2	0.09	0.5	35000	17.9	20.8	87	13
136	2020-06-17	3	3	4	2	0.09	0.5	35000	19	24.2	77	28
137	2020-06-18	3	3	4	2	0.09	0.5	35000	17.6	22	81	25
138	2020-06-19	3	3	4	2	0.09	0.5	35000	17.2	22.4	76	25
139	2020-06-20	3	3	4	2	0.09	0.5	35000	16.7	22.1	73	19
140	2020-06-21	3	3	4	2	0.09	0.5	35000	18.6	24.5	69	35
141	2020-06-22	3	3	4	2	0.09	0.5	35000	17.8	22.4	67	23
142	2020-06-23	5	5	5	2	0.18	0.2	35000	19.7	26.7	64	19
143	2020-06-24	5	5	5	2	0.18	0.2	35000	23.3	29.4	52	34
144	2020-06-25	5	5	5	2	0.18	0.2	35000	24	29.4	55	40
145	2020-06-26	5	5	5	2	0.18	0.2	35000	24.2	30.1	61	31
146	2020-06-27	5	5	5	2	0.18	0.2	35000	20.6	24.8	79	36
147	2020-06-28	5	5	5	2	0.18	0.2	35000	17.9	21.4	60	52
148	2020-06-29	5	5	5	2	0.18	0.2	35000	16	19	62	58
149	2020-06-30	5	5	5	2	0.18	0.2	35000	16	19.4	82	51
150	2020-07-01	5	5	5	2	0.18	0.2	40000	17.9	21.1	78	39
151	2020-07-02	5	5	5	2	0.18	0.2	40000	17.1	21.2	75	38
152	2020-07-03	5	5	5	2	0.18	0.2	40000	17.7	21.6	71	49
153	2020-07-04	5	5	5	2	0.18	0.2	40000	16.5	18.1	90	60
154	2020-07-05	5	5	5	2	0.18	0.2	40000	17.9	21.3	77	68
155	2020-07-06	5	5	5	2	0.18	0.2	40000	14.9	18.3	71	45
156	2020-07-07	2	2	3	2	0.045	0.5	40000	14.6	19.2	77	25
157	2020-07-08	2	2	3	2	0.045	0.5	40000	14.6	16.9	94	18
158	2020-07-09	2	2	3	2	0.045	0.5	40000	16.7	17.7	93	38
159	2020-07-10	2	2	3	2	0.045	0.5	40000	14.6	18.5	81	31
160	2020-07-11	2	2	3	2	0.045	0.5	40000	14.1	19.7	76	20
161	2020-07-12	2	2	3	2	0.045	0.5	40000	14.9	20.9	70	18
162	2020-07-13	2	2	3	2	0.045	0.5	40000	17.2	23.5	65	16
163	2020-07-14	2	2	3	2	0.045	0.5	40000	15.7	17.6	84	18
164	2020-07-15	2	2	3	2	0.045	0.5	40000	15.9	20.6	72	20
165	2020-07-16	2	2	3	2	0.045	0.5	45000	16.3	19.7	86	20
166	2020-07-17	2	2	3	2	0.045	0.5	45000	18.3	22.7	81	11
167	2020-07-18	2	2	3	2	0.045	0.5	45000	19.4	25.8	78	21
168	2020-07-19	2	2	3	2	0.045	0.5	45000	17.9	24.4	80	22
169	2020-07-20	2	2	3	2	0.045	0.5	45000	16.1	20.2	69	28
170	2020-07-21	2	2	3	2	0.045	0.5	45000	14.5	20.5	70	23
171	2020-07-22	2	2	3	2	0.045	0.5	45000	14.5	21.1	71	20
172	2020-07-23	2	2	3	2	0.045	0.5	45000	18.4	24.6	63	27
173	2020-07-24	2	2	3	2	0.045	0.5	45000	18.5	22.3	75	28
174	2020-07-25	2	2	3	2	0.045	0.5	45000	18.4	22.3	85	35
175	2020-07-26	2	2	3	2	0.045	0.5	45000	18.7	22.4	72	37
176	2020-07-27	3	3	4	2	0.09	0.3	45000	18.4	23.9	74	34
177	2020-07-28	3	3	4	2	0.09	0.3	45000	17.9	20.6	66	40
178	2020-07-29	3	3	4	2	0.09	0.3	45000	16.2	20.2	66	29
179	2020-07-30	3	3	4	2	0.09	0.3	45000	18.3	25.1	66	20
180	2020-07-31	3	3	4	2	0.09	0.3	45000	24.5	32	53	33
181	2020-08-01	3	3	4	2	0.09	0.3	50000	20.6	25.2	78	25
182	2020-08-02	3	3	4	2	0.09	0.3	50000	16.8	21.6	75	25
183	2020-08-03	3	3	4	2	0.09	0.3	50000	15.4	21.2	78	21
184	2020-08-04	3	3	4	2	0.09	0.3	50000	16.4	22.1	64	23
185	2020-08-05	3	3	4	2	0.09	0.3	50000	20.6	28.3	58	32
186	2020-08-06	3	3	4	2	0.09	0.3	50000	22.3	31	62	17
187	2020-08-07	3	3	4	2	0.09	0.3	50000	24.7	34	59	18
188	2020-08-08	3	3	4	2	0.09	0.3	50000	26.4	34.6	55	21
189	2020-08-09	3	3	4	2	0.09	0.3	50000	26.7	32.6	57	34
190	2020-08-10	3	3	4	2	0.09	0.3	50000	26.1	32.7	57	31
191	2020-08-11	2	2	3	2	0.045	0.5	50000	27	34.5	57	32
192	2020-08-12	2	2	3	2	0.045	0.5	50000	26.3	32.3	64	24
193	2020-08-13	2	2	3	2	0.045	0.5	50000	25.1	31.7	71	19
194	2020-08-14	2	2	3	2	0.045	0.5	50000	23.3	28.6	78	22
195	2020-08-15	2	2	3	2	0.045	0.5	50000	22.5	28.5	79	17
196	2020-08-16	2	2	3	2	0.045	0.5	50000	22.5	30.4	79	22
197	2020-08-17	2	2	3	2	0.045	0.5	50000	18.9	25.4	88	17
198	2020-08-18	2	2	3	2	0.045	0.5	50000	18.3	24	80	25
199	2020-08-19	2	2	3	2	0.045	0.5	50000	21.3	27.2	71	32
200	2020-08-20	2	2	3	2	0.045	0.5	50000	23.2	28	78	32
201	2020-08-21	2	2	3	2	0.045	0.5	50000	23.9	28.5	60	41
202	2020-08-22	2	2	3	2	0.045	0.5	50000	19.2	22.4	72	55
203	2020-08-23	2	2	3	2	0.045	0.5	50000	17.6	21.3	78	41
204	2020-08-24	2	2	3	2	0.045	0.5	50000	16.5	20.7	79	33
205	2020-08-25	2	2	3	2	0.045	0.5	50000	17	21.2	81	49
206	2020-08-26	2	2	3	2	0.045	0.5	50000	16.1	18.4	84	65
207	2020-08-27	2	2	3	2	0.045	0.5	50000	16	19.8	85	24
208	2020-08-28	2	2	3	2	0.045	0.5	50000	16.1	21	82	41
209	2020-08-29	2	2	3	2	0.045	0.5	50000	14.9	18.8	86	34
210	2020-08-30	2	2	3	2	0.045	0.5	50000	15.3	18.6	88	38
211	2020-08-31	2	2	3	2	0.045	0.5	50000	14.5	18.3	76	22
212	2020-09-01	2	2	3	2	0.045	0.5	50000	13.5	17.6	80	16
213	2020-09-02	2	2	3	2	0.045	0.5	50000	14.8	21.7	78	13
214	2020-09-03	2	2	3	2	0.045	0.5	50000	16.3	20.7	89	38
215	2020-09-04	2	2	3	2	0.045	0.5	50000	17.3	21	79	33
216	2020-09-05	2	2	3	2	0.045	0.5	50000	14.8	18.8	78	29
217	2020-09-06	2	2	3	2	0.045	0.5	50000	14.2	19.3	79	22
218	2020-09-07	2	2	3	2	0.045	0.5	50000	15.5	21	77	28
219	2020-09-08	2	2	3	2	0.045	0.5	50000	17.3	19	88	32
220	2020-09-09	3	3	4	2	0.09	0.3	50000	16.8	20.9	90	30
221	2020-09-10	3	3	4	2	0.09	0.3	50000	13.2	19.8	79	10
222	2020-09-11	3	3	4	2	0.09	0.3	50000	13.7	20	81	15
223	2020-09-12	3	3	4	2	0.09	0.3	50000	14.2	19.1	85	26
224	2020-09-13	3	3	4	2	0.09	0.3	50000	16.4	22.5	84	25
225	2020-09-14	3	3	4	2	0.09	0.3	50000	18.6	28.5	77	14
226	2020-09-15	3	3	4	2	0.09	0.3	50000	21.2	31.4	77	14
227	2020-09-16	3	3	4	2	0.09	0.3	50000	18.4	23.5	81	40
228	2020-09-17	3	3	4	2	0.09	0.3	50000	13.5	19	67	37
229	2020-09-18	3	3	4	2	0.09	0.3	50000	14.5	21.3	60	44
230	2020-09-19	3	3	4	2	0.09	0.3	50000	15.4	23.3	60	28
231	2020-09-20	3	3	4	2	0.09	0.3	50000	14.9	22.8	63	29
232	2020-09-21	3	3	4	2	0.09	0.3	50000	14.9	25.3	76	15
233	2020-09-22	3	3	4	2	0.09	0.3	50000	14.1	23.6	76	11
234	2020-09-23	2	2	3	2	0.045	0.5	50000	16.2	21.8	84	34
235	2020-09-24	2	2	3	2	0.045	0.5	50000	13.7	17.5	79	45
236	2020-09-25	2	2	3	2	0.045	0.5	50000	10.9	13.5	86	52
237	2020-09-26	2	2	3	2	0.045	0.5	50000	12.8	16.2	82	34
238	2020-09-27	2	2	3	2	0.045	0.5	50000	14.2	16.3	85	36
239	2020-09-28	2	2	3	3	0.045	0.5	50000	12.8	13.7	96	22
240	2020-09-29	2	2	3	3	0.045	0.5	50000	15.1	19.3	86	17
241	2020-09-30	2	2	3	3	0.045	0.5	50000	15.3	18.4	92	23
242	2020-10-01	2	2	3	3	0.045	0.5	50000	13.1	15.6	93	35
243	2020-10-02	2	2	3	3	0.045	0.5	50000	12.9	16	84	42
244	2020-10-03	2	2	3	3	0.045	0.5	50000	12.6	14.7	91	33
245	2020-10-04	2	2	3	3	0.045	0.5	50000	11.9	14.8	80	53
246	2020-10-05	2	2	3	3	0.045	0.5	50000	12.2	14.4	85	51
247	2020-10-06	2	2	3	3	0.045	0.5	50000	12.8	14.8	89	47
248	2020-10-07	2	2	3	3	0.045	0.5	50000	12.4	15	86	33
249	2020-10-08	2	2	3	3	0.045	0.5	50000	13.1	15.9	91	45
250	2020-10-09	2	2	3	3	0.045	0.5	50000	11.8	15.3	84	25
251	2020-10-10	2	2	3	3	0.045	0.5	50000	8.7	12.9	86	29
252	2020-10-11	2	2	3	3	0.045	0.5	50000	9.4	13.7	87	25
253	2020-10-12	2	2	3	3	0.045	0.5	50000	9.4	14.5	87	19
254	2020-10-13	2	2	3	3	0.045	0.5	50000	9.6	12.8	84	33
255	2020-10-14	2	2	3	4	0.045	0.5	50000	9.2	12.3	80	37
256	2020-10-15	2	2	3	4	0.045	0.5	50000	9.4	11.5	74	32
257	2020-10-16	2	2	3	4	0.045	0.5	50000	8.3	12.2	81	20
258	2020-10-17	3	3	4	4	0.09	0.3	50000	7.1	12.5	89	9
259	2020-10-18	3	3	4	4	0.09	0.3	50000	8.8	13.4	90	15
260	2020-10-19	3	3	4	4	0.09	0.3	50000	9.4	13.2	85	20
261	2020-10-20	3	3	4	4	0.09	0.3	50000	11.7	14.4	83	40
262	2020-10-21	3	3	4	4	0.09	0.3	50000	15.4	20.3	82	58
263	2020-10-22	3	3	4	4	0.09	0.3	50000	13.9	16.1	82	39
264	2020-10-23	3	3	4	4	0.09	0.3	50000	12	15.9	90	29
265	2020-10-24	3	3	4	4	0.09	0.3	50000	13.9	16.2	83	54
266	2020-10-25	3	3	4	4	0.09	0.3	50000	12.1	15.9	85	46
267	2020-10-26	3	3	4	4	0.09	0.3	50000	10.4	12.7	80	46
268	2020-10-27	3	3	4	4	0.09	0.3	50000	10.1	12	86	54
269	2020-10-28	3	3	4	4	0.09	0.3	50000	10	13	88	45
270	2020-10-29	3	3	4	4	0.09	0.3	50000	10.7	13.7	87	43
271	2020-10-30	3	3	4	4	0.09	0.3	50000	14.3	15.7	91	55
272	2020-10-31	3	3	4	4	0.09	0.3	50000	13.5	15.5	85	45
273	2020-11-01	2	2	3	4	0.045	0.5	50000	14.3	17.6	86	52
274	2020-11-02	2	2	3	4	0.045	0.5	50000	15.8	19.3	81	67
275	2020-11-03	2	2	3	4	0.045	0.5	50000	9.2	12.9	79	47
276	2020-11-04	2	2	3	4	0.045	0.5	50000	6.7	12.8	85	20
277	2020-11-05	2	2	3	4	0.045	0.5	50000	6.4	12.8	89	13
278	2020-11-06	2	2	3	4	0.045	0.5	50000	8.4	12.4	84	25
279	2020-11-07	2	2	3	4	0.045	0.5	50000	6.8	12.6	85	20
280	2020-11-08	2	2	3	4	0.045	0.5	50000	8.4	13.2	90	17
281	2020-11-09	2	2	3	4	0.045	0.5	50000	12.1	16.9	90	18
282	2020-11-10	2	2	3	4	0.045	0.5	50000	12.4	16.4	93	14
283	2020-11-11	2	2	3	4	0.045	0.5	50000	11.4	13	93	27
284	2020-11-12	2	2	3	4	0.045	0.5	50000	10.2	13.2	86	40
285	2020-11-13	2	2	3	4	0.045	0.5	50000	9.5	12.9	92	34
286	2020-11-14	2	2	3	4	0.045	0.5	50000	12.4	14.7	86	38
287	2020-11-15	3	3	4	4	0.09	0.3	50000	12.7	15.6	78	61
288	2020-11-16	3	3	4	4	0.09	0.3	50000	10.2	12.3	85	48
289	2020-11-17	3	3	4	4	0.09	0.3	50000	12	12.9	87	56
290	2020-11-18	3	3	4	4	0.09	0.3	50000	12.8	14.9	75	52
291	2020-11-19	3	3	4	4	0.09	0.3	50000	8.2	11.7	81	37
292	2020-11-20	3	3	4	4	0.09	0.3	50000	6	8.5	75	26
293	2020-11-21	3	3	4	4	0.09	0.3	50000	8.7	10.2	87	53
294	2020-11-22	3	3	4	4	0.09	0.3	50000	8.9	11.6	86	31
295	2020-11-23	3	3	4	4	0.09	0.3	50000	6.1	10.6	81	24
296	2020-11-24	3	3	4	4	0.09	0.3	50000	7.9	10.2	89	34
297	2020-11-25	3	3	4	4	0.09	0.3	50000	6.7	9.2	86	35
298	2020-11-26	3	3	4	4	0.09	0.3	50000	8.8	9.8	96	14
299	2020-11-27	3	3	4	4	0.09	0.3	50000	6.3	7.5	96	22
300	2020-11-28	3	3	4	4	0.09	0.3	50000	4.2	5.6	95	33
301	2020-11-29	3	3	4	4	0.09	0.3	50000	0.9	3.7	92	23
302	2020-11-30	3	3	4	4	0.09	0.3	50000	2.4	8.4	96	34
									8.1	9.8	87	41
									5.8	6.4	92	19
									5.5	6.2	91	48
									5	8	78	57
									1.3	5.6	88	22
									1.8	4.2	93	17
									4.2	5.5	94	33
									1.8	4.8	95	11
									0.8	3.1	98	30
									0.6	2.9	92	30
									2.6	4.4	91	46
									6.5	8.9	98	20
									6.9	7.9	90	34
									9.6	11.6	89	45
									8.7	10.4	94	30
									7.2	9.7	93	37
									8.9	10.3	89	43
									7.9	11	86	47
									8.3	11.5	88	48
									8.6	9.9	87	43
									7.9	13.1	94	46
									10.6	13.1	92	39
									10.9	12.3	95	33
									5.4	9.1	85	37
									3.2	6.6	86	23
									4.5	5.9	89	56
									5	5.9	90	81
									3.6	5.4	91	26
									3.7	5.8	93	26
									4.2	6.8	89	31
									2.1	4	95	12

## Sheet: Curbing 2 (low testing)
Day	Date_reported	Schools	Events	Catering	Facemasks	At_home_average	Traveling_average	LowTests	Temp_ave	Max_temp	Rel_hum	Wind_speed
12	2020-02-14	1	1	1	1	0.00428571	1	2857	7.3	8.7	79	37
13	2020-02-15	1	1	1	1	0.00571429	0.996	2857	10.6	13.5	75	68
14	2020-02-16	1	1	1	1	0.00714286	0.975	2857	12.1	16.7	78	95
15	2020-02-17	1	1	1	1	0.00857143	0.954	2857	8.1	10.1	73	72
16	2020-02-18	1	1	1	1	0.00857143	0.937	2857	7.6	9.6	73	67
17	2020-02-19	1	1	1	1	0.00857143	0.941	2857	6.2	8.2	76	49
18	2020-02-20	1	1	1	1	0.00571429	0.943	2857	8.2	10.4	80	68
19	2020-02-21	1	1	1	1	0.00857143	0.929	2857	7.3	8.9	73	61
20	2020-02-22	1	1	1	1	0.01	0.919	2857	9.2	11.7	77	79
21	2020-02-23	1	1	1	1	0.0114286	0.91	2857	8.7	12.9	82	63
22	2020-02-24	1	1	1	1	0.0142857	0.899	2857	7.6	10.8	85	60
23	2020-02-25	1	1	1	1	0.0171429	0.891	2857	6.6	10.3	72	52
24	2020-02-26	1	1	1	1	0.0185714	0.886	2857	3.4	6.6	86	30
25	2020-02-27	1	1	1	1	0.0185714	0.886	2857	2.7	3.9	89	27
26	2020-02-28	1	1	1	1	0.0157143	0.913	2857	4.6	8.4	83	50
27	2020-02-29	1	1	1	1	0.0128571	0.932	2857	8.7	12.6	75	75
28	2020-03-01	1	1	1	1	0.01	0.95	2857	6.6	9.2	72	67
29	2020-03-02	1	1	1	1	0.00714286	0.969	2857	5.5	7.8	90	31
30	2020-03-03	1	1	1	1	0.00571429	0.987	2857	4.4	8.8	83	33
31	2020-03-04	1	1	1	1	0.00428571	0.986	2857	6.5	10.5	79	26
32	2020-03-05	1	1	1	1	0.00571429	0.984	2857	5.5	6.8	90	42
33	2020-03-06	1	1	1	1	0.00571429	0.974	2857	6.2	8.5	80	40
34	2020-03-07	1	1	1	1	0.00857143	0.973	2857	6.6	10.6	76	41
35	2020-03-08	1	1	1	1	0.0114286	0.961	2857	8.7	10.2	82	55
36	2020-03-09	1	1	1	1	0.0157143	0.94	2857	7.8	10.6	80	45
37	2020-03-10	1	1	1	1	0.0228571	0.883	2857	10.1	11.9	92	70
38	2020-03-11	1	1	1	1	0.0314286	0.847	2857	11	13.5	85	49
39	2020-03-12	1	1	1	1	0.0371429	0.816	2857	8.4	11	66	73
40	2020-03-13	1	1	1	1	0.0557143	0.698	2857	6.6	9	81	42
41	2020-03-14	1	1	1	1	0.0757143	0.564	2857	6.7	11.8	80	41
42	2020-03-15	1	1	1	1	0.0957143	0.445	2857	9.6	11.2	78	47
43	2020-03-16	5	5	5	1	0.18	0.2	3143	7.5	13	82	18
44	2020-03-17	5	5	5	1	0.18	0.2	3143	8.6	13.3	68	40
45	2020-03-18	5	5	5	1	0.18	0.2	3143	10.5	13.7	64	40
46	2020-03-19	5	5	5	1	0.18	0.2	3143	8.5	9.9	87	26
47	2020-03-20	5	5	5	1	0.18	0.2	3143	6.7	9.1	75	46
48	2020-03-21	5	5	5	1	0.18	0.2	3143	4.6	9.2	61	63
49	2020-03-22	5	5	5	1	0.18	0.2	3143	4.6	9.7	50	62
50	2020-03-23	5	5	5	1	0.18	0.2	3571	4.7	10.1	43	58
51	2020-03-24	5	5	5	1	0.18	0.2	3571	4.9	10.5	44	45
52	2020-03-25	5	5	5	1	0.18	0.2	3571	5.5	12.7	44	39
53	2020-03-26	5	5	5	1	0.18	0.2	3571	6.6	11.8	40	48
54	2020-03-27	5	5	5	1	0.18	0.2	3571	8.5	15.3	54	47
55	2020-03-28	5	5	5	1	0.18	0.2	3571	7.4	11.9	64	58
56	2020-03-29	5	5	5	1	0.18	0.2	3571	4.7	7.4	51	67
57	2020-03-30	5	5	5	1	0.18	0.2	3714	3.8	9.7	78	23
58	2020-03-31	2	1	2	1	0.045	0.5	3714	4.1	9.2	62	33
59	2020-04-01	2	1	2	1	0.045	0.5	3714	3.9	10	73	16
60	2020-04-02	2	1	2	1	0.045	0.5	3714	7	11.3	74	37
61	2020-04-03	2	1	2	1	0.045	0.5	3714	6.6	10.3	74	25
62	2020-04-04	2	1	2	1	0.045	0.5	3714	7.3	14.6	59	32
63	2020-04-05	2	1	2	1	0.045	0.5	3714	12.6	19.6	47	50
64	2020-04-06	2	1	2	1	0.045	0.5	5000	14.3	23	57	39
65	2020-04-07	2	1	2	1	0.045	0.5	5000	12.2	19.3	65	26
66	2020-04-08	2	1	2	1	0.045	0.5	5000	15	24.5	65	17
67	2020-04-09	2	1	2	1	0.045	0.5	5000	13.3	20.5	65	28
68	2020-04-10	2	1	2	1	0.045	0.5	5000	11.5	18.5	58	28
69	2020-04-11	2	1	2	1	0.045	0.5	5000	12.2	21.5	54	18
70	2020-04-12	2	1	2	1	0.045	0.5	5000	14	23	61	20
71	2020-04-13	2	1	2	1	0.045	0.5	5000	7.8	11.1	55	58
72	2020-04-14	5	5	5	1	0.18	0.2	5000	6	10.2	67	23
73	2020-04-15	5	5	5	1	0.18	0.2	5000	8.5	17	67	15
74	2020-04-16	5	5	5	1	0.18	0.2	5000	13	22.1	60	27
75	2020-04-17	5	5	5	1	0.18	0.2	5000	10.9	17	61	43
76	2020-04-18	5	5	5	1	0.18	0.2	5000	11.1	16	74	25
77	2020-04-19	5	5	5	1	0.18	0.2	5000	12.5	17.9	43	47
78	2020-04-20	5	5	5	1	0.18	0.2	5000	12.7	18.3	38	70
79	2020-04-21	5	5	5	1	0.18	0.2	5000	13.9	18.9	40	74
80	2020-04-22	5	5	5	1	0.18	0.2	5000	15.2	21.5	41	56
81	2020-04-23	5	5	5	1	0.18	0.2	5000	15.8	23.2	47	28
82	2020-04-24	5	5	5	1	0.18	0.2	5000	12.4	18.2	64	35
83	2020-04-25	5	5	5	1	0.18	0.2	5000	9.8	14.3	66	28
84	2020-04-26	5	5	5	1	0.18	0.2	5000	9	16.7	73	15
85	2020-04-27	5	5	5	1	0.18	0.2	5000	12.4	20.7	64	24
86	2020-04-28	2	1	2	1	0.045	0.5	5000	9.4	11.3	90	30
87	2020-04-29	2	1	2	1	0.045	0.5	5000	11.7	15.5	83	33
88	2020-04-30	2	1	2	1	0.045	0.5	5000	11.5	16.1	70	48
89	2020-05-01	2	1	2	1	0.045	0.5	5000	10.5	14.2	77	43
90	2020-05-02	2	1	2	1	0.045	0.5	5000	10.3	13.9	77	34
91	2020-05-03	2	1	2	1	0.045	0.5	5000	11	16.9	80	17
92	2020-05-04	2	1	2	1	0.045	0.5	5000	10.8	15.2	71	38
93	2020-05-05	2	1	2	1	0.045	0.5	5000	9.2	14.8	62	36
94	2020-05-06	2	1	2	1	0.045	0.5	5000	10.6	16.8	63	25
95	2020-05-07	2	1	2	1	0.045	0.5	5000	12	20.7	66	14
96	2020-05-08	2	1	2	1	0.045	0.5	5000	14.5	22.9	62	14
97	2020-05-09	2	1	2	1	0.045	0.5	5000	17.1	24.7	56	30
98	2020-05-10	2	1	2	1	0.045	0.5	5000	12.9	22.5	68	48
99	2020-05-11	2	1	2	1	0.045	0.5	5000	8.4	12.2	53	63
100	2020-05-12	5	5	5	1	0.18	0.2	5000	7.7	12.8	65	25
101	2020-05-13	5	5	5	1	0.18	0.2	5000	7.2	12	66	35
102	2020-05-14	5	5	5	1	0.18	0.2	5000	7.1	12.8	61	33
103	2020-05-15	5	5	5	1	0.18	0.2	5000	8.5	15.1	68	21
104	2020-05-16	5	5	5	1	0.18	0.2	5000	9.8	16	71	28
105	2020-05-17	5	5	5	1	0.18	0.2	5000	12.1	18.7	63	25
106	2020-05-18	5	5	5	1	0.18	0.2	5000	14.9	21.2	65	30
107	2020-05-19	5	5	5	1	0.18	0.2	5000	16.6	21.7	66	28
108	2020-05-20	5	5	5	1	0.18	0.2	5000	16.2	22.1	72	20
109	2020-05-21	5	5	5	1	0.18	0.2	5000	19.2	26.7	62	21
110	2020-05-22	5	5	5	1	0.18	0.2	5000	19	24.2	56	44
111	2020-05-23	5	5	5	1	0.18	0.2	5000	15.3	18.8	60	53
112	2020-05-24	5	5	5	1	0.18	0.2	5000	13.5	15	78	35
113	2020-05-25	5	5	5	1	0.18	0.2	5000	15.5	20.8	72	27
114	2020-05-26	2	1	2	1	0.045	0.5	5000	16.3	23.7	65	19
115	2020-05-27	2	1	2	1	0.045	0.5	5000	15.8	20.5	67	35
116	2020-05-28	2	1	2	1	0.045	0.5	5000	14.1	19.7	59	40
117	2020-05-29	2	1	2	1	0.045	0.5	5000	15.3	22.5	58	30
118	2020-05-30	2	1	2	1	0.045	0.5	5000	17.8	23.7	48	36
119	2020-05-31	2	1	2	1	0.045	0.5	5000	17.2	22.2	52	46
120	2020-06-01	2	1	2	2	0.045	0.5	5000	18.8	25.4	51	30
121	2020-06-02	2	1	2	2	0.045	0.5	5000	20.1	27.5	55	23
122	2020-06-03	2	1	2	2	0.045	0.5	5000	17.5	22.8	70	32
123	2020-06-04	2	1	2	2	0.045	0.5	5000	12.8	17	80	37
124	2020-06-05	2	1	2	2	0.045	0.5	5000	9.9	14.3	81	38
125	2020-06-06	2	1	2	2	0.045	0.5	5000	11.6	15.8	69	59
126	2020-06-07	2	1	2	2	0.045	0.5	5000	12.7	16	78	39
127	2020-06-08	2	1	2	2	0.045	0.5	5000	14.6	18.9	73	36
128	2020-06-09	5	5	5	2	0.18	0.2	5000	13.3	17	67	26
129	2020-06-10	5	5	5	2	0.18	0.2	5000	13.9	18	76	21
130	2020-06-11	5	5	5	2	0.18	0.2	5000	15.7	20.1	81	28
131	2020-06-12	5	5	5	2	0.18	0.2	5000	19.5	26.1	74	37
132	2020-06-13	5	5	5	2	0.18	0.2	5000	20.2	26.2	76	25
133	2020-06-14	5	5	5	2	0.18	0.2	5000	18.3	23	83	21
134	2020-06-15	5	5	5	2	0.18	0.2	5000	19.1	23.7	69	18
135	2020-06-16	5	5	5	2	0.18	0.2	5000	17.9	20.8	87	13
136	2020-06-17	5	5	5	2	0.18	0.2	5000	19	24.2	77	28
137	2020-06-18	5	5	5	2	0.18	0.2	5000	17.6	22	81	25
138	2020-06-19	5	5	5	2	0.18	0.2	5000	17.2	22.4	76	25
139	2020-06-20	5	5	5	2	0.18	0.2	5000	16.7	22.1	73	19
140	2020-06-21	5	5	5	2	0.18	0.2	5000	18.6	24.5	69	35
141	2020-06-22	5	5	5	2	0.18	0.2	5000	17.8	22.4	67	23
142	2020-06-23	2	1	2	2	0.045	0.5	5000	19.7	26.7	64	19
143	2020-06-24	2	1	2	2	0.045	0.5	5000	23.3	29.4	52	34
144	2020-06-25	2	1	2	2	0.045	0.5	5000	24	29.4	55	40
145	2020-06-26	2	1	2	2	0.045	0.5	5000	24.2	30.1	61	31
146	2020-06-27	2	1	2	2	0.045	0.5	5000	20.6	24.8	79	36
147	2020-06-28	2	1	2	2	0.045	0.5	5000	17.9	21.4	60	52
148	2020-06-29	2	1	2	2	0.045	0.5	5000	16	19	62	58
149	2020-06-30	2	1	2	2	0.045	0.5	5000	16	19.4	82	51
150	2020-07-01	2	1	2	2	0.045	0.5	5000	17.9	21.1	78	39
151	2020-07-02	2	1	2	2	0.045	0.5	5000	17.1	21.2	75	38
152	2020-07-03	2	1	2	2	0.045	0.5	5000	17.7	21.6	71	49
153	2020-07-04	2	1	2	2	0.045	0.5	5000	16.5	18.1	90	60
154	2020-07-05	2	1	2	2	0.045	0.5	5000	17.9	21.3	77	68
155	2020-07-06	2	1	2	2	0.045	0.5	5000	14.9	18.3	71	45
156	2020-07-07	5	5	5	2	0.18	0.2	5000	14.6	19.2	77	25
157	2020-07-08	5	5	5	2	0.18	0.2	5000	14.6	16.9	94	18
158	2020-07-09	5	5	5	2	0.18	0.2	5000	16.7	17.7	93	38
159	2020-07-10	5	5	5	2	0.18	0.2	5000	14.6	18.5	81	31
160	2020-07-11	5	5	5	2	0.18	0.2	5000	14.1	19.7	76	20
161	2020-07-12	5	5	5	2	0.18	0.2	5000	14.9	20.9	70	18
162	2020-07-13	5	5	5	2	0.18	0.2	5000	17.2	23.5	65	16
163	2020-07-14	5	5	5	2	0.18	0.2	5000	15.7	17.6	84	18
164	2020-07-15	5	5	5	2	0.18	0.2	5000	15.9	20.6	72	20
165	2020-07-16	5	5	5	2	0.18	0.2	5000	16.3	19.7	86	20
166	2020-07-17	5	5	5	2	0.18	0.2	5000	18.3	22.7	81	11
167	2020-07-18	5	5	5	2	0.18	0.2	5000	19.4	25.8	78	21
168	2020-07-19	5	5	5	2	0.18	0.2	5000	17.9	24.4	80	22
169	2020-07-20	5	5	5	2	0.18	0.2	5000	16.1	20.2	69	28
170	2020-07-21	2	1	2	2	0.045	0.5	5000	14.5	20.5	70	23
171	2020-07-22	2	1	2	2	0.045	0.5	5000	14.5	21.1	71	20
172	2020-07-23	2	1	2	2	0.045	0.5	5000	18.4	24.6	63	27
173	2020-07-24	2	1	2	2	0.045	0.5	5000	18.5	22.3	75	28
174	2020-07-25	2	1	2	2	0.045	0.5	5000	18.4	22.3	85	35
175	2020-07-26	2	1	2	2	0.045	0.5	5000	18.7	22.4	72	37
176	2020-07-27	2	1	2	2	0.045	0.5	5000	18.4	23.9	74	34
177	2020-07-28	2	1	2	2	0.045	0.5	5000	17.9	20.6	66	40
178	2020-07-29	2	1	2	2	0.045	0.5	5000	16.2	20.2	66	29
179	2020-07-30	2	1	2	2	0.045	0.5	5000	18.3	25.1	66	20
180	2020-07-31	2	1	2	2	0.045	0.5	5000	24.5	32	53	33
181	2020-08-01	2	1	2	2	0.045	0.5	5000	20.6	25.2	78	25
182	2020-08-02	2	1	2	2	0.045	0.5	5000	16.8	21.6	75	25
183	2020-08-03	2	1	2	2	0.045	0.5	5000	15.4	21.2	78	21
184	2020-08-04	2	1	2	2	0.045	0.5	5000	16.4	22.1	64	23
185	2020-08-05	2	1	2	2	0.045	0.5	5000	20.6	28.3	58	32
186	2020-08-06	2	1	2	2	0.045	0.5	5000	22.3	31	62	17
187	2020-08-07	2	1	2	2	0.045	0.5	5000	24.7	34	59	18
188	2020-08-08	2	1	2	2	0.045	0.5	5000	26.4	34.6	55	21
189	2020-08-09	5	5	5	2	0.18	0.2	5000	26.7	32.6	57	34
190	2020-08-10	5	5	5	2	0.18	0.2	5000	26.1	32.7	57	31
191	2020-08-11	5	5	5	2	0.18	0.2	5000	27	34.5	57	32
192	2020-08-12	5	5	5	2	0.18	0.2	5000	26.3	32.3	64	24
193	2020-08-13	5	5	5	2	0.18	0.2	5000	25.1	31.7	71	19
194	2020-08-14	5	5	5	2	0.18	0.2	5000	23.3	28.6	78	22
195	2020-08-15	5	5	5	2	0.18	0.2	5000	22.5	28.5	79	17
196	2020-08-16	5	5	5	2	0.18	0.2	5000	22.5	30.4	79	22
197	2020-08-17	5	5	5	2	0.18	0.2	5000	18.9	25.4	88	17
198	2020-08-18	5	5	5	2	0.18	0.2	5000	18.3	24	80	25
199	2020-08-19	5	5	5	2	0.18	0.2	5000	21.3	27.2	71	32
200	2020-08-20	5	5	5	2	0.18	0.2	5000	23.2	28	78	32
201	2020-08-21	5	5	5	2	0.18	0.2	5000	23.9	28.5	60	41
202	2020-08-22	5	5	5	2	0.18	0.2	5000	19.2	22.4	72	55
203	2020-08-23	2	1	2	2	0.045	0.5	5000	17.6	21.3	78	41
204	2020-08-24	2	1	2	2	0.045	0.5	5000	16.5	20.7	79	33
205	2020-08-25	2	1	2	2	0.045	0.5	5000	17	21.2	81	49
206	2020-08-26	2	1	2	2	0.045	0.5	5000	16.1	18.4	84	65
207	2020-08-27	2	1	2	2	0.045	0.5	5000	16	19.8	85	24
208	2020-08-28	2	1	2	2	0.045	0.5	5000	16.1	21	82	41
209	2020-08-29	2	1	2	2	0.045	0.5	5000	14.9	18.8	86	34
210	2020-08-30	2	1	2	2	0.045	0.5	5000	15.3	18.6	88	38
211	2020-08-31	2	1	2	2	0.045	0.5	5000	14.5	18.3	76	22
212	2020-09-01	2	1	2	2	0.045	0.5	5000	13.5	17.6	80	16
213	2020-09-02	2	1	2	2	0.045	0.5	5000	14.8	21.7	78	13
214	2020-09-03	2	1	2	2	0.045	0.5	5000	16.3	20.7	89	38
215	2020-09-04	2	1	2	2	0.045	0.5	5000	17.3	21	79	33
216	2020-09-05	2	1	2	2	0.045	0.5	5000	14.8	18.8	78	29
217	2020-09-06	2	1	2	2	0.045	0.5	5000	14.2	19.3	79	22
218	2020-09-07	2	1	2	2	0.045	0.5	5000	15.5	21	77	28
219	2020-09-08	2	1	2	2	0.045	0.5	5000	17.3	19	88	32
220	2020-09-09	2	1	2	2	0.045	0.5	5000	16.8	20.9	90	30
221	2020-09-10	2	1	2	2	0.045	0.5	5000	13.2	19.8	79	10
222	2020-09-11	2	1	2	2	0.045	0.5	5000	13.7	20	81	15
223	2020-09-12	2	1	2	2	0.045	0.5	5000	14.2	19.1	85	26
224	2020-09-13	2	1	2	2	0.045	0.5	5000	16.4	22.5	84	25
225	2020-09-14	2	1	2	2	0.045	0.5	5000	18.6	28.5	77	14
226	2020-09-15	2	1	2	2	0.045	0.5	5000	21.2	31.4	77	14
227	2020-09-16	2	1	2	2	0.045	0.5	5000	18.4	23.5	81	40
228	2020-09-17	2	1	2	2	0.045	0.5	5000	13.5	19	67	37
229	2020-09-18	2	1	2	2	0.045	0.5	5000	14.5	21.3	60	44
230	2020-09-19	5	5	5	2	0.18	0.2	5000	15.4	23.3	60	28
231	2020-09-20	5	5	5	2	0.18	0.2	5000	14.9	22.8	63	29
232	2020-09-21	5	5	5	2	0.18	0.2	5000	14.9	25.3	76	15
233	2020-09-22	5	5	5	2	0.18	0.2	5000	14.1	23.6	76	11
234	2020-09-23	5	5	5	2	0.18	0.2	5000	16.2	21.8	84	34
235	2020-09-24	5	5	5	2	0.18	0.2	5000	16.8	20.9	90	30
236	2020-09-25	5	5	5	2	0.18	0.2	5000	10.9	13.5	86	52
237	2020-09-26	5	5	5	2	0.18	0.2	5000	12.8	16.2	82	34
238	2020-09-27	5	5	5	2	0.18	0.2	5000	14.2	16.3	85	36
239	2020-09-28	5	5	5	3	0.18	0.2	5000	12.8	13.7	96	22
240	2020-09-29	5	5	5	3	0.18	0.2	5000	15.1	19.3	86	17
241	2020-09-30	5	5	5	3	0.18	0.2	5000	15.3	18.4	92	23
242	2020-10-01	5	5	5	3	0.18	0.2	5000	13.1	15.6	93	35
243	2020-10-02	5	5	5	3	0.18	0.2	5000	12.9	16	84	42
244	2020-10-03	2	1	2	3	0.045	0.5	5000	12.6	14.7	91	33
245	2020-10-04	2	1	2	3	0.045	0.5	5000	11.9	14.8	80	53
246	2020-10-05	2	1	2	3	0.045	0.5	5000	12.2	14.4	85	51
247	2020-10-06	2	1	2	3	0.045	0.5	5000	12.8	14.8	89	47
248	2020-10-07	2	1	2	3	0.045	0.5	5000	12.4	15	86	33
249	2020-10-08	2	1	2	3	0.045	0.5	5000	13.1	15.9	91	45
250	2020-10-09	2	1	2	3	0.045	0.5	5000	11.8	15.3	84	25
251	2020-10-10	2	1	2	3	0.045	0.5	5000	8.7	12.9	86	29
252	2020-10-11	2	1	2	3	0.045	0.5	5000	9.4	13.7	87	25
253	2020-10-12	2	1	2	3	0.045	0.5	5000	9.4	14.5	87	19
254	2020-10-13	2	1	2	3	0.045	0.5	5000	9.6	12.8	84	33
255	2020-10-14	2	1	2	4	0.045	0.5	5000	9.2	12.3	80	37
256	2020-10-15	2	1	2	4	0.045	0.5	5000	9.4	11.5	74	32
257	2020-10-16	2	1	2	4	0.045	0.5	5000	8.3	12.2	81	20
258	2020-10-17	2	1	2	4	0.045	0.5	5000	7.1	12.5	89	9
259	2020-10-18	2	1	2	4	0.045	0.5	5000	8.8	13.4	90	15
260	2020-10-19	2	1	2	4	0.045	0.5	5000	9.4	13.2	85	20
261	2020-10-20	2	1	2	4	0.045	0.5	5000	11.7	14.4	83	40
262	2020-10-21	5	5	5	4	0.18	0.2	5000	15.4	20.3	82	58
263	2020-10-22	5	5	5	4	0.18	0.2	5000	13.9	16.1	82	39
264	2020-10-23	5	5	5	4	0.18	0.2	5000	12	15.9	90	29
265	2020-10-24	5	5	5	4	0.18	0.2	5000	13.9	16.2	83	54
266	2020-10-25	5	5	5	4	0.18	0.2	5000	12.1	15.9	85	46
267	2020-10-26	5	5	5	4	0.18	0.2	5000	10.4	12.7	80	46
268	2020-10-27	5	5	5	4	0.18	0.2	5000	10.1	12	86	54
269	2020-10-28	5	5	5	4	0.18	0.2	5000	10	13	88	45
270	2020-10-29	5	5	5	4	0.18	0.2	5000	10.7	13.7	87	43
271	2020-10-30	5	5	5	4	0.18	0.2	5000	14.3	15.7	91	55
272	2020-10-31	5	5	5	4	0.18	0.2	5000	13.5	15.5	85	45
273	2020-11-01	5	5	5	4	0.18	0.2	5000	14.3	17.6	86	52
274	2020-11-02	5	5	5	4	0.18	0.2	5000	15.8	19.3	81	67
275	2020-11-03	5	5	5	4	0.18	0.2	5000	9.2	12.9	79	47
276	2020-11-04	2	1	2	4	0.045	0.5	5000	6.7	12.8	85	20
277	2020-11-05	2	1	2	4	0.045	0.5	5000	6.4	12.8	89	13
278	2020-11-06	2	1	2	4	0.045	0.5	5000	8.4	12.4	84	25
279	2020-11-07	2	1	2	4	0.045	0.5	5000	6.8	12.6	85	20
280	2020-11-08	2	1	2	4	0.045	0.5	5000	8.4	13.2	90	17
281	2020-11-09	2	1	2	4	0.045	0.5	5000	12.1	16.9	90	18
282	2020-11-10	2	1	2	4	0.045	0.5	5000	12.4	16.4	93	14
283	2020-11-11	2	1	2	4	0.045	0.5	5000	11.4	13	93	27
284	2020-11-12	2	1	2	4	0.045	0.5	5000	10.2	13.2	86	40
285	2020-11-13	2	1	2	4	0.045	0.5	5000	9.5	12.9	92	34
286	2020-11-14	2	1	2	4	0.045	0.5	5000	12.4	14.7	86	38
287	2020-11-15	2	1	2	4	0.045	0.5	5000	12.7	15.6	78	61
288	2020-11-16	2	1	2	4	0.045	0.5	5000	10.2	12.3	85	48
289	2020-11-17	2	1	2	4	0.045	0.5	5000	12	12.9	87	56
290	2020-11-18	5	5	5	4	0.18	0.2	5000	12.8	14.9	75	52
291	2020-11-19	5	5	5	4	0.18	0.2	5000	8.2	11.7	81	37
292	2020-11-20	5	5	5	4	0.18	0.2	5000	6	8.5	75	26
293	2020-11-21	5	5	5	4	0.18	0.2	5000	8.7	10.2	87	53
294	2020-11-22	5	5	5	4	0.18	0.2	5000	8.9	11.6	86	31
295	2020-11-23	5	5	5	4	0.18	0.2	5000	6.1	10.6	81	24
296	2020-11-24	5	5	5	4	0.18	0.2	5000	7.9	10.2	89	34
297	2020-11-25	5	5	5	4	0.18	0.2	5000	6.7	9.2	86	35
298	2020-11-26	5	5	5	4	0.18	0.2	5000	8.8	9.8	96	14
299	2020-11-27	5	5	5	4	0.18	0.2	5000	6.3	7.5	96	22
300	2020-11-28	5	5	5	4	0.18	0.2	5000	4.2	5.6	95	33
301	2020-11-29	5	5	5	4	0.18	0.2	5000	0.9	3.7	92	23
302	2020-11-30	5	5	5	4	0.18	0.2	5000	2.4	8.4	96	34
									8.1	9.8	87	41
									5.8	6.4	92	19
									5.5	6.2	91	48
									5	8	78	57
									1.3	5.6	88	22
									1.8	4.2	93	17
									4.2	5.5	94	33
									1.8	4.8	95	11
									0.8	3.1	98	30
									0.6	2.9	92	30
									2.6	4.4	91	46
									6.5	8.9	98	20
									6.9	7.9	90	34
									9.6	11.6	89	45
									8.7	10.4	94	30
									7.2	9.7	93	37
									8.9	10.3	89	43
									7.9	11	86	47
									8.3	11.5	88	48
									8.6	9.9	87	43
									7.9	13.1	94	46
									10.6	13.1	92	39
									10.9	12.3	95	33
									5.4	9.1	85	37
									3.2	6.6	86	23
									4.5	5.9	89	56
									5	5.9	90	81
									3.6	5.4	91	26
									3.7	5.8	93	26
									4.2	6.8	89	31
									2.1	4	95	12

## Sheet: Curbing 2 (high testing)
Day	Date_reported	Schools	Events	Catering	Facemasks	At_home_average	Traveling_average	HighTests	Temp_ave	Max_temp	Rel_hum	Wind_speed
12	2020-02-14	1	1	1	1	0.00428571	1	2857	7.3	8.7	79	37
13	2020-02-15	1	1	1	1	0.00571429	0.996	2857	10.6	13.5	75	68
14	2020-02-16	1	1	1	1	0.00714286	0.975	2857	12.1	16.7	78	95
15	2020-02-17	1	1	1	1	0.00857143	0.954	2857	8.1	10.1	73	72
16	2020-02-18	1	1	1	1	0.00857143	0.937	2857	7.6	9.6	73	67
17	2020-02-19	1	1	1	1	0.00857143	0.941	2857	6.2	8.2	76	49
18	2020-02-20	1	1	1	1	0.00571429	0.943	2857	8.2	10.4	80	68
19	2020-02-21	1	1	1	1	0.00857143	0.929	2857	7.3	8.9	73	61
20	2020-02-22	1	1	1	1	0.01	0.919	2857	9.2	11.7	77	79
21	2020-02-23	1	1	1	1	0.0114286	0.91	2857	8.7	12.9	82	63
22	2020-02-24	1	1	1	1	0.0142857	0.899	2857	7.6	10.8	85	60
23	2020-02-25	1	1	1	1	0.0171429	0.891	2857	6.6	10.3	72	52
24	2020-02-26	1	1	1	1	0.0185714	0.886	2857	3.4	6.6	86	30
25	2020-02-27	1	1	1	1	0.0185714	0.886	2857	2.7	3.9	89	27
26	2020-02-28	1	1	1	1	0.0157143	0.913	2857	4.6	8.4	83	50
27	2020-02-29	1	1	1	1	0.0128571	0.932	2857	8.7	12.6	75	75
28	2020-03-01	1	1	1	1	0.01	0.95	2857	6.6	9.2	72	67
29	2020-03-02	1	1	1	1	0.00714286	0.969	2857	5.5	7.8	90	31
30	2020-03-03	1	1	1	1	0.00571429	0.987	2857	4.4	8.8	83	33
31	2020-03-04	1	1	1	1	0.00428571	0.986	2857	6.5	10.5	79	26
32	2020-03-05	1	1	1	1	0.00571429	0.984	2857	5.5	6.8	90	42
33	2020-03-06	1	1	1	1	0.00571429	0.974	2857	6.2	8.5	80	40
34	2020-03-07	1	1	1	1	0.00857143	0.973	2857	6.6	10.6	76	41
35	2020-03-08	1	1	1	1	0.0114286	0.961	2857	8.7	10.2	82	55
36	2020-03-09	1	1	1	1	0.0157143	0.94	2857	7.8	10.6	80	45
37	2020-03-10	1	1	1	1	0.0228571	0.883	2857	10.1	11.9	92	70
38	2020-03-11	1	1	1	1	0.0314286	0.847	2857	11	13.5	85	49
39	2020-03-12	1	1	1	1	0.0371429	0.816	2857	8.4	11	66	73
40	2020-03-13	1	1	1	1	0.0557143	0.698	2857	6.6	9	81	42
41	2020-03-14	1	1	1	1	0.0757143	0.564	2857	6.7	11.8	80	41
42	2020-03-15	1	1	1	1	0.0957143	0.445	2857	9.6	11.2	78	47
43	2020-03-16	5	5	5	1	0.18	0.2	5000	7.5	13	82	18
44	2020-03-17	5	5	5	1	0.18	0.2	5000	8.6	13.3	68	40
45	2020-03-18	5	5	5	1	0.18	0.2	5000	10.5	13.7	64	40
46	2020-03-19	5	5	5	1	0.18	0.2	5000	8.5	9.9	87	26
47	2020-03-20	5	5	5	1	0.18	0.2	5000	6.7	9.1	75	46
48	2020-03-21	5	5	5	1	0.18	0.2	5000	4.6	9.2	61	63
49	2020-03-22	5	5	5	1	0.18	0.2	5000	4.6	9.7	50	62
50	2020-03-23	5	5	5	1	0.18	0.2	5000	4.7	10.1	43	58
51	2020-03-24	5	5	5	1	0.18	0.2	5000	4.9	10.5	44	45
52	2020-03-25	5	5	5	1	0.18	0.2	5000	5.5	12.7	44	39
53	2020-03-26	5	5	5	1	0.18	0.2	5000	6.6	11.8	40	48
54	2020-03-27	5	5	5	1	0.18	0.2	5000	8.5	15.3	54	47
55	2020-03-28	5	5	5	1	0.18	0.2	5000	7.4	11.9	64	58
56	2020-03-29	5	5	5	1	0.18	0.2	5000	4.7	7.4	51	67
57	2020-03-30	2	1	2	1	0.045	0.5	5000	3.8	9.7	78	23
58	2020-03-31	2	1	2	1	0.045	0.5	5000	4.1	9.2	62	33
59	2020-04-01	2	1	2	1	0.045	0.5	10000	3.9	10	73	16
60	2020-04-02	2	1	2	1	0.045	0.5	10000	7	11.3	74	37
61	2020-04-03	2	1	2	1	0.045	0.5	10000	6.6	10.3	74	25
62	2020-04-04	2	1	2	1	0.045	0.5	10000	7.3	14.6	59	32
63	2020-04-05	2	1	2	1	0.045	0.5	10000	12.6	19.6	47	50
64	2020-04-06	2	1	2	1	0.045	0.5	10000	14.3	23	57	39
65	2020-04-07	2	1	2	1	0.045	0.5	10000	12.2	19.3	65	26
66	2020-04-08	2	1	2	1	0.045	0.5	10000	15	24.5	65	17
67	2020-04-09	2	1	2	1	0.045	0.5	10000	13.3	20.5	65	28
68	2020-04-10	2	1	2	1	0.045	0.5	10000	11.5	18.5	58	28
69	2020-04-11	2	1	2	1	0.045	0.5	10000	12.2	21.5	54	18
70	2020-04-12	2	1	2	1	0.045	0.5	10000	14	23	61	20
71	2020-04-13	2	1	2	1	0.045	0.5	10000	7.8	11.1	55	58
72	2020-04-14	5	5	5	1	0.18	0.2	10000	6	10.2	67	23
73	2020-04-15	5	5	5	1	0.18	0.2	10000	8.5	17	67	15
74	2020-04-16	5	5	5	1	0.18	0.2	15000	13	22.1	60	27
75	2020-04-17	5	5	5	1	0.18	0.2	15000	10.9	17	61	43
76	2020-04-18	5	5	5	1	0.18	0.2	15000	11.1	16	74	25
77	2020-04-19	5	5	5	1	0.18	0.2	15000	12.5	17.9	43	47
78	2020-04-20	5	5	5	1	0.18	0.2	15000	12.7	18.3	38	70
79	2020-04-21	5	5	5	1	0.18	0.2	15000	13.9	18.9	40	74
80	2020-04-22	5	5	5	1	0.18	0.2	15000	15.2	21.5	41	56
81	2020-04-23	5	5	5	1	0.18	0.2	15000	15.8	23.2	47	28
82	2020-04-24	5	5	5	1	0.18	0.2	15000	12.4	18.2	64	35
83	2020-04-25	5	5	5	1	0.18	0.2	15000	9.8	14.3	66	28
84	2020-04-26	5	5	5	1	0.18	0.2	15000	9	16.7	73	15
85	2020-04-27	5	5	5	1	0.18	0.2	15000	12.4	20.7	64	24
86	2020-04-28	5	5	5	1	0.18	0.2	15000	9.4	11.3	90	30
87	2020-04-29	5	5	5	1	0.18	0.2	15000	11.7	15.5	83	33
88	2020-04-30	5	5	5	1	0.18	0.2	15000	11.5	16.1	70	48
89	2020-05-01	5	5	5	1	0.18	0.2	20000	10.5	14.2	77	43
90	2020-05-02	2	1	2	1	0.045	0.5	20000	10.3	13.9	77	34
91	2020-05-03	2	1	2	1	0.045	0.5	20000	11	16.9	80	17
92	2020-05-04	2	1	2	1	0.045	0.5	20000	10.8	15.2	71	38
93	2020-05-05	2	1	2	1	0.045	0.5	20000	9.2	14.8	62	36
94	2020-05-06	2	1	2	1	0.045	0.5	20000	10.6	16.8	63	25
95	2020-05-07	2	1	2	1	0.045	0.5	20000	12	20.7	66	14
96	2020-05-08	2	1	2	1	0.045	0.5	20000	14.5	22.9	62	14
97	2020-05-09	2	1	2	1	0.045	0.5	20000	17.1	24.7	56	30
98	2020-05-10	2	1	2	1	0.045	0.5	20000	12.9	22.5	68	48
99	2020-05-11	2	1	2	1	0.045	0.5	20000	8.4	12.2	53	63
100	2020-05-12	2	1	2	1	0.045	0.5	20000	7.7	12.8	65	25
101	2020-05-13	2	1	2	1	0.045	0.5	20000	7.2	12	66	35
102	2020-05-14	2	1	2	1	0.045	0.5	20000	7.1	12.8	61	33
103	2020-05-15	2	1	2	1	0.045	0.5	20000	8.5	15.1	68	21
104	2020-05-16	5	5	5	1	0.18	0.2	25000	9.8	16	71	28
105	2020-05-17	5	5	5	1	0.18	0.2	25000	12.1	18.7	63	25
106	2020-05-18	5	5	5	1	0.18	0.2	25000	14.9	21.2	65	30
107	2020-05-19	5	5	5	1	0.18	0.2	25000	16.6	21.7	66	28
108	2020-05-20	5	5	5	1	0.18	0.2	25000	16.2	22.1	72	20
109	2020-05-21	5	5	5	1	0.18	0.2	25000	19.2	26.7	62	21
110	2020-05-22	5	5	5	1	0.18	0.2	25000	19	24.2	56	44
111	2020-05-23	5	5	5	1	0.18	0.2	25000	15.3	18.8	60	53
112	2020-05-24	5	5	5	1	0.18	0.2	25000	13.5	15	78	35
113	2020-05-25	5	5	5	1	0.18	0.2	25000	15.5	20.8	72	27
114	2020-05-26	5	5	5	1	0.18	0.2	25000	16.3	23.7	65	19
115	2020-05-27	5	5	5	1	0.18	0.2	25000	15.8	20.5	67	35
116	2020-05-28	5	5	5	1	0.18	0.2	25000	14.1	19.7	59	40
117	2020-05-29	5	5	5	1	0.18	0.2	25000	15.3	22.5	58	30
118	2020-05-30	5	5	5	1	0.18	0.2	25000	17.8	23.7	48	36
119	2020-05-31	5	5	5	1	0.18	0.2	25000	17.2	22.2	52	46
120	2020-06-01	5	5	5	2	0.18	0.2	30000	18.8	25.4	51	30
121	2020-06-02	5	5	5	2	0.18	0.2	30000	20.1	27.5	55	23
122	2020-06-03	5	5	5	2	0.18	0.2	30000	17.5	22.8	70	32
123	2020-06-04	2	1	2	2	0.045	0.5	30000	12.8	17	80	37
124	2020-06-05	2	1	2	2	0.045	0.5	30000	9.9	14.3	81	38
125	2020-06-06	2	1	2	2	0.045	0.5	30000	11.6	15.8	69	59
126	2020-06-07	2	1	2	2	0.045	0.5	30000	12.7	16	78	39
127	2020-06-08	2	1	2	2	0.045	0.5	30000	14.6	18.9	73	36
128	2020-06-09	2	1	2	2	0.045	0.5	30000	13.3	17	67	26
129	2020-06-10	2	1	2	2	0.045	0.5	30000	13.9	18	76	21
130	2020-06-11	2	1	2	2	0.045	0.5	30000	15.7	20.1	81	28
131	2020-06-12	2	1	2	2	0.045	0.5	30000	19.5	26.1	74	37
132	2020-06-13	2	1	2	2	0.045	0.5	30000	20.2	26.2	76	25
133	2020-06-14	2	1	2	2	0.045	0.5	30000	18.3	23	83	21
134	2020-06-15	2	1	2	2	0.045	0.5	30000	19.1	23.7	69	18
135	2020-06-16	2	1	2	2	0.045	0.5	35000	17.9	20.8	87	13
136	2020-06-17	2	1	2	2	0.045	0.5	35000	19	24.2	77	28
137	2020-06-18	5	5	5	2	0.18	0.2	35000	17.6	22	81	25
138	2020-06-19	5	5	5	2	0.18	0.2	35000	17.2	22.4	76	25
139	2020-06-20	5	5	5	2	0.18	0.2	35000	16.7	22.1	73	19
140	2020-06-21	5	5	5	2	0.18	0.2	35000	18.6	24.5	69	35
141	2020-06-22	5	5	5	2	0.18	0.2	35000	17.8	22.4	67	23
142	2020-06-23	5	5	5	2	0.18	0.2	35000	19.7	26.7	64	19
143	2020-06-24	5	5	5	2	0.18	0.2	35000	23.3	29.4	52	34
144	2020-06-25	5	5	5	2	0.18	0.2	35000	24	29.4	55	40
145	2020-06-26	5	5	5	2	0.18	0.2	35000	24.2	30.1	61	31
146	2020-06-27	5	5	5	2	0.18	0.2	35000	20.6	24.8	79	36
147	2020-06-28	5	5	5	2	0.18	0.2	35000	17.9	21.4	60	52
148	2020-06-29	5	5	5	2	0.18	0.2	35000	16	19	62	58
149	2020-06-30	5	5	5	2	0.18	0.2	35000	16	19.4	82	51
150	2020-07-01	5	5	5	2	0.18	0.2	40000	17.9	21.1	78	39
151	2020-07-02	5	5	5	2	0.18	0.2	40000	17.1	21.2	75	38
152	2020-07-03	5	5	5	2	0.18	0.2	40000	17.7	21.6	71	49
153	2020-07-04	5	5	5	2	0.18	0.2	40000	16.5	18.1	90	60
154	2020-07-05	5	5	5	2	0.18	0.2	40000	17.9	21.3	77	68
155	2020-07-06	5	5	5	2	0.18	0.2	40000	14.9	18.3	71	45
156	2020-07-07	5	5	5	2	0.18	0.2	40000	14.6	19.2	77	25
157	2020-07-08	5	5	5	2	0.18	0.2	40000	14.6	16.9	94	18
158	2020-07-09	5	5	5	2	0.18	0.2	40000	16.7	17.7	93	38
159	2020-07-10	5	5	5	2	0.18	0.2	40000	14.6	18.5	81	31
160	2020-07-11	5	5	5	2	0.18	0.2	40000	14.1	19.7	76	20
161	2020-07-12	2	1	2	2	0.045	0.5	40000	14.9	20.9	70	18
162	2020-07-13	2	1	2	2	0.045	0.5	40000	17.2	23.5	65	16
163	2020-07-14	2	1	2	2	0.045	0.5	40000	15.7	17.6	84	18
164	2020-07-15	2	1	2	2	0.045	0.5	40000	15.9	20.6	72	20
165	2020-07-16	2	1	2	2	0.045	0.5	45000	16.3	19.7	86	20
166	2020-07-17	2	1	2	2	0.045	0.5	45000	18.3	22.7	81	11
167	2020-07-18	2	1	2	2	0.045	0.5	45000	19.4	25.8	78	21
168	2020-07-19	2	1	2	2	0.045	0.5	45000	17.9	24.4	80	22
169	2020-07-20	2	1	2	2	0.045	0.5	45000	16.1	20.2	69	28
170	2020-07-21	2	1	2	2	0.045	0.5	45000	14.5	20.5	70	23
171	2020-07-22	2	1	2	2	0.045	0.5	45000	14.5	21.1	71	20
172	2020-07-23	2	1	2	2	0.045	0.5	45000	18.4	24.6	63	27
173	2020-07-24	2	1	2	2	0.045	0.5	45000	18.5	22.3	75	28
174	2020-07-25	2	1	2	2	0.045	0.5	45000	18.4	22.3	85	35
175	2020-07-26	5	5	5	2	0.18	0.2	45000	18.7	22.4	72	37
176	2020-07-27	5	5	5	2	0.18	0.2	45000	18.4	23.9	74	34
177	2020-07-28	5	5	5	2	0.18	0.2	45000	17.9	20.6	66	40
178	2020-07-29	5	5	5	2	0.18	0.2	45000	16.2	20.2	66	29
179	2020-07-30	5	5	5	2	0.18	0.2	45000	18.3	25.1	66	20
180	2020-07-31	5	5	5	2	0.18	0.2	45000	24.5	32	53	33
181	2020-08-01	5	5	5	2	0.18	0.2	50000	20.6	25.2	78	25
182	2020-08-02	5	5	5	2	0.18	0.2	50000	16.8	21.6	75	25
183	2020-08-03	5	5	5	2	0.18	0.2	50000	15.4	21.2	78	21
184	2020-08-04	5	5	5	2	0.18	0.2	50000	16.4	22.1	64	23
185	2020-08-05	5	5	5	2	0.18	0.2	50000	20.6	28.3	58	32
186	2020-08-06	5	5	5	2	0.18	0.2	50000	22.3	31	62	17
187	2020-08-07	5	5	5	2	0.18	0.2	50000	24.7	34	59	18
188	2020-08-08	5	5	5	2	0.18	0.2	50000	26.4	34.6	55	21
189	2020-08-09	5	5	5	2	0.18	0.2	50000	26.7	32.6	57	34
190	2020-08-10	5	5	5	2	0.18	0.2	50000	26.1	32.7	57	31
191	2020-08-11	2	1	2	2	0.045	0.5	50000	27	34.5	57	32
192	2020-08-12	2	1	2	2	0.045	0.5	50000	26.3	32.3	64	24
193	2020-08-13	2	1	2	2	0.045	0.5	50000	25.1	31.7	71	19
194	2020-08-14	2	1	2	2	0.045	0.5	50000	23.3	28.6	78	22
195	2020-08-15	2	1	2	2	0.045	0.5	50000	22.5	28.5	79	17
196	2020-08-16	2	1	2	2	0.045	0.5	50000	22.5	30.4	79	22
197	2020-08-17	2	1	2	2	0.045	0.5	50000	18.9	25.4	88	17
198	2020-08-18	2	1	2	2	0.045	0.5	50000	18.3	24	80	25
199	2020-08-19	2	1	2	2	0.045	0.5	50000	21.3	27.2	71	32
200	2020-08-20	2	1	2	2	0.045	0.5	50000	23.2	28	78	32
201	2020-08-21	2	1	2	2	0.045	0.5	50000	23.9	28.5	60	41
202	2020-08-22	2	1	2	2	0.045	0.5	50000	19.2	22.4	72	55
203	2020-08-23	2	1	2	2	0.045	0.5	50000	17.6	21.3	78	41
204	2020-08-24	2	1	2	2	0.045	0.5	50000	16.5	20.7	79	33
205	2020-08-25	2	1	2	2	0.045	0.5	50000	17	21.2	81	49
206	2020-08-26	2	1	2	2	0.045	0.5	50000	16.1	18.4	84	65
207	2020-08-27	2	1	2	2	0.045	0.5	50000	16	19.8	85	24
208	2020-08-28	2	1	2	2	0.045	0.5	50000	16.1	21	82	41
209	2020-08-29	2	1	2	2	0.045	0.5	50000	14.9	18.8	86	34
210	2020-08-30	2	1	2	2	0.045	0.5	50000	15.3	18.6	88	38
211	2020-08-31	2	1	2	2	0.045	0.5	50000	14.5	18.3	76	22
212	2020-09-01	2	1	2	2	0.045	0.5	50000	13.5	17.6	80	16
213	2020-09-02	2	1	2	2	0.045	0.5	50000	14.8	21.7	78	13
214	2020-09-03	2	1	2	2	0.045	0.5	50000	16.3	20.7	89	38
215	2020-09-04	2	1	2	2	0.045	0.5	50000	17.3	21	79	33
216	2020-09-05	2	1	2	2	0.045	0.5	50000	14.8	18.8	78	29
217	2020-09-06	2	1	2	2	0.045	0.5	50000	14.2	19.3	79	22
218	2020-09-07	2	1	2	2	0.045	0.5	50000	15.5	21	77	28
219	2020-09-08	2	1	2	2	0.045	0.5	50000	17.3	19	88	32
220	2020-09-09	2	1	2	2	0.045	0.5	50000	16.8	20.9	90	30
221	2020-09-10	2	1	2	2	0.045	0.5	50000	13.2	19.8	79	10
222	2020-09-11	2	1	2	2	0.045	0.5	50000	13.7	20	81	15
223	2020-09-12	2	1	2	2	0.045	0.5	50000	14.2	19.1	85	26
224	2020-09-13	2	1	2	2	0.045	0.5	50000	16.4	22.5	84	25
225	2020-09-14	2	1	2	2	0.045	0.5	50000	18.6	28.5	77	14
226	2020-09-15	2	1	2	2	0.045	0.5	50000	21.2	31.4	77	14
227	2020-09-16	2	1	2	2	0.045	0.5	50000	18.4	23.5	81	40
228	2020-09-17	2	1	2	2	0.045	0.5	50000	13.5	19	67	37
229	2020-09-18	2	1	2	2	0.045	0.5	50000	14.5	21.3	60	44
230	2020-09-19	2	1	2	2	0.045	0.5	50000	15.4	23.3	60	28
231	2020-09-20	2	1	2	2	0.045	0.5	50000	14.9	22.8	63	29
232	2020-09-21	2	1	2	2	0.045	0.5	50000	14.9	25.3	76	15
233	2020-09-22	2	1	2	2	0.045	0.5	50000	14.1	23.6	76	11
234	2020-09-23	2	1	2	2	0.045	0.5	50000	16.2	21.8	84	34
235	2020-09-24	2	1	2	2	0.045	0.5	50000	13.7	17.5	79	45
236	2020-09-25	2	1	2	2	0.045	0.5	50000	10.9	13.5	86	52
237	2020-09-26	2	1	2	2	0.045	0.5	50000	12.8	16.2	82	34
238	2020-09-27	2	1	2	2	0.045	0.5	50000	14.2	16.3	85	36
239	2020-09-28	2	1	2	3	0.045	0.5	50000	12.8	13.7	96	22
240	2020-09-29	2	1	2	3	0.045	0.5	50000	15.1	19.3	86	17
241	2020-09-30	2	1	2	3	0.045	0.5	50000	15.3	18.4	92	23
242	2020-10-01	2	1	2	3	0.045	0.5	50000	13.1	15.6	93	35
243	2020-10-02	2	1	2	3	0.045	0.5	50000	12.9	16	84	42
244	2020-10-03	2	1	2	3	0.045	0.5	50000	12.6	14.7	91	33
245	2020-10-04	2	1	2	3	0.045	0.5	50000	11.9	14.8	80	53
246	2020-10-05	2	1	2	3	0.045	0.5	50000	12.2	14.4	85	51
247	2020-10-06	2	1	2	3	0.045	0.5	50000	12.8	14.8	89	47
248	2020-10-07	2	1	2	3	0.045	0.5	50000	12.4	15	86	33
249	2020-10-08	2	1	2	3	0.045	0.5	50000	13.1	15.9	91	45
250	2020-10-09	2	1	2	3	0.045	0.5	50000	11.8	15.3	84	25
251	2020-10-10	2	1	2	3	0.045	0.5	50000	8.7	12.9	86	29
252	2020-10-11	2	1	2	3	0.045	0.5	50000	9.4	13.7	87	25
253	2020-10-12	2	1	2	3	0.045	0.5	50000	9.4	14.5	87	19
254	2020-10-13	2	1	2	3	0.045	0.5	50000	9.6	12.8	84	33
255	2020-10-14	2	1	2	4	0.045	0.5	50000	9.2	12.3	80	37
256	2020-10-15	2	1	2	4	0.045	0.5	50000	9.4	11.5	74	32
257	2020-10-16	2	1	2	4	0.045	0.5	50000	8.3	12.2	81	20
258	2020-10-17	2	1	2	4	0.045	0.5	50000	7.1	12.5	89	9
259	2020-10-18	2	1	2	4	0.045	0.5	50000	8.8	13.4	90	15
260	2020-10-19	2	1	2	4	0.045	0.5	50000	9.4	13.2	85	20
261	2020-10-20	2	1	2	4	0.045	0.5	50000	11.7	14.4	83	40
262	2020-10-21	2	1	2	4	0.045	0.5	50000	15.4	20.3	82	58
263	2020-10-22	2	1	2	4	0.045	0.5	50000	13.9	16.1	82	39
264	2020-10-23	2	1	2	4	0.045	0.5	50000	12	15.9	90	29
265	2020-10-24	2	1	2	4	0.045	0.5	50000	13.9	16.2	83	54
266	2020-10-25	2	1	2	4	0.045	0.5	50000	12.1	15.9	85	46
267	2020-10-26	2	1	2	4	0.045	0.5	50000	10.4	12.7	80	46
268	2020-10-27	2	1	2	4	0.045	0.5	50000	10.1	12	86	54
269	2020-10-28	2	1	2	4	0.045	0.5	50000	10	13	88	45
270	2020-10-29	2	1	2	4	0.045	0.5	50000	10.7	13.7	87	43
271	2020-10-30	2	1	2	4	0.045	0.5	50000	14.3	15.7	91	55
272	2020-10-31	2	1	2	4	0.045	0.5	50000	13.5	15.5	85	45
273	2020-11-01	2	1	2	4	0.045	0.5	50000	14.3	17.6	86	52
274	2020-11-02	2	1	2	4	0.045	0.5	50000	15.8	19.3	81	67
275	2020-11-03	2	1	2	4	0.045	0.5	50000	9.2	12.9	79	47
276	2020-11-04	2	1	2	4	0.045	0.5	50000	6.7	12.8	85	20
277	2020-11-05	2	1	2	4	0.045	0.5	50000	6.4	12.8	89	13
278	2020-11-06	2	1	2	4	0.045	0.5	50000	8.4	12.4	84	25
279	2020-11-07	2	1	2	4	0.045	0.5	50000	6.8	12.6	85	20
280	2020-11-08	2	1	2	4	0.045	0.5	50000	8.4	13.2	90	17
281	2020-11-09	2	1	2	4	0.045	0.5	50000	12.1	16.9	90	18
282	2020-11-10	2	1	2	4	0.045	0.5	50000	12.4	16.4	93	14
283	2020-11-11	2	1	2	4	0.045	0.5	50000	11.4	13	93	27
284	2020-11-12	2	1	2	4	0.045	0.5	50000	10.2	13.2	86	40
285	2020-11-13	2	1	2	4	0.045	0.5	50000	9.5	12.9	92	34
286	2020-11-14	2	1	2	4	0.045	0.5	50000	12.4	14.7	86	38
287	2020-11-15	2	1	2	4	0.045	0.5	50000	12.7	15.6	78	61
288	2020-11-16	2	1	2	4	0.045	0.5	50000	10.2	12.3	85	48
289	2020-11-17	2	1	2	4	0.045	0.5	50000	12	12.9	87	56
290	2020-11-18	2	1	2	4	0.045	0.5	50000	12.8	14.9	75	52
291	2020-11-19	2	1	2	4	0.045	0.5	50000	8.2	11.7	81	37
292	2020-11-20	2	1	2	4	0.045	0.5	50000	6	8.5	75	26
293	2020-11-21	2	1	2	4	0.045	0.5	50000	8.7	10.2	87	53
294	2020-11-22	2	1	2	4	0.045	0.5	50000	8.9	11.6	86	31
295	2020-11-23	2	1	2	4	0.045	0.5	50000	6.1	10.6	81	24
296	2020-11-24	2	1	2	4	0.045	0.5	50000	7.9	10.2	89	34
297	2020-11-25	2	1	2	4	0.045	0.5	50000	6.7	9.2	86	35
298	2020-11-26	2	1	2	4	0.045	0.5	50000	8.8	9.8	96	14
299	2020-11-27	2	1	2	4	0.045	0.5	50000	6.3	7.5	96	22
300	2020-11-28	2	1	2	4	0.045	0.5	50000	4.2	5.6	95	33
301	2020-11-29	2	1	2	4	0.045	0.5	50000	0.9	3.7	92	23
302	2020-11-30	2	1	2	4	0.045	0.5	50000	2.4	8.4	96	34
									8.1	9.8	87	41
									5.8	6.4	92	19
									5.5	6.2	91	48
									5	8	78	57
									1.3	5.6	88	22
									1.8	4.2	93	17
									4.2	5.5	94	33
									1.8	4.8	95	11
									0.8	3.1	98	30
									0.6	2.9	92	30
									2.6	4.4	91	46
									6.5	8.9	98	20
									6.9	7.9	90	34
									9.6	11.6	89	45
									8.7	10.4	94	30
									7.2	9.7	93	37
									8.9	10.3	89	43
									7.9	11	86	47
									8.3	11.5	88	48
									8.6	9.9	87	43
									7.9	13.1	94	46
									10.6	13.1	92	39
									10.9	12.3	95	33
									5.4	9.1	85	37
									3.2	6.6	86	23
									4.5	5.9	89	56
									5	5.9	90	81
									3.6	5.4	91	26
									3.7	5.8	93	26
									4.2	6.8	89	31
									2.1	4	95	12
