# Supplementary material for: Predicting the spread of covid-19 and the impact of government measures at the early stage of the pandemic: The Dutch case—Stricter but short-term measures are better
Source: PLoS One. 2023 May 12;18(5):e0283086. doi: 10.1371/journal.pone.0283086 (PMC10180597; doi:10.1371/journal.pone.0283086)
Supplement: S1 Data — (ZIP) [file pone.0283086.s016.zip › Testing.csv]

Date	Confirmed_infected	Besmettelijk_9	AverageTests	Tests
17/02/2020		133
18/02/2020		152
19/02/2020		181
20/02/2020	5	212
21/02/2020	5	255
22/02/2020	14	304
23/02/2020	13	357
24/02/2020	47	436
25/02/2020	41	541
26/02/2020	44	654
27/02/2020	43	797
28/02/2020	32	983
29/02/2020	46	1211
01/03/2020	72	1481
02/03/2020	78	1807
03/03/2020	138	2191
04/03/2020	168	2616
05/03/2020	186	3113
06/03/2020	222	3629
07/03/2020	221	4262
08/03/2020	235	5026
09/03/2020	271	5707	2857	2857
10/03/2020	370	6258	2857	2857
11/03/2020	458	6892	2857	2857
12/03/2020	515	7508	2857	2857
13/03/2020	696	8154	2898	2857
14/03/2020	668	9001	2939	2857
15/03/2020	540	9932	2980	2857
16/03/2020	619	10887	3020	3143
17/03/2020	1120	12003	3061	3143
18/03/2020	1049	13091	3102	3143
19/03/2020	1051	14281	3143	3143
20/03/2020	1179	15517	3204	3143
21/03/2020	986	16679	3265	3143
22/03/2020	746	17608	3327	3143
23/03/2020	806	18269	3388	3571
24/03/2020	1124	18642	3449	3571
25/03/2020	1042	18777	3510	3571
26/03/2020	1028	18545	3571	3571
27/03/2020	1222	18165	3592	3571
28/03/2020	1096	17660	3612	3571
29/03/2020	858	16928	3633	3571
30/03/2020	772	16148	3653	3714
31/03/2020	1088	15360	3673	3714
01/04/2020	1345	14594	3694	3714
02/04/2020	1315	13791	3714	3714
03/04/2020	1394	13105	3898	3714
04/04/2020	1054	12485	4082	3714
05/04/2020	823	11826	4265	3714
06/04/2020	756	11162	4449	5000
07/04/2020	816	10519	4633	5000
08/04/2020	1114	9960	4816	5000
09/04/2020	1167	9397	5000	5000
10/04/2020	1274	8860	5061	5000
11/04/2020	994	8390	5122	5000
12/04/2020	623	7936	5184	5000
13/04/2020	585	7479	5245	5429
14/04/2020	712	7051	5306	5429
15/04/2020	971	6675	5367	5429
16/04/2020	796	6270	5429	5429
17/04/2020	660	5892	5367	5429
18/04/2020	576	5564	5306	5429
19/04/2020	379	5246	5245	5429
20/04/2020	177	4937	5184	5000
21/04/2020	393	4648	5122	5000
22/04/2020	459	4394	5061	5000
23/04/2020	507	4152	5000	5000
24/04/2020	491	3936	4816	5000
25/04/2020	312	3761	4633	5000
26/04/2020	175	3618	4449	5000
27/04/2020	285	3453	4265	3714
28/04/2020	251	3295	4082	3714
29/04/2020	302	3141	3898	3714
30/04/2020	298	3018	3714	3714
01/05/2020	327	2911	3714	3714
02/05/2020	252	2817	3714	3714
03/05/2020	152	2741	3714	3714
04/05/2020	169	2717	3714	3714
05/05/2020	218	2678	3714	3714
06/05/2020	295	2640	3714	3714
07/05/2020	185	2585	3714	3714
08/05/2020	210	2537	3796	3714
09/05/2020	156	2499	3878	3714
10/05/2020	113	2418	3959	3714
11/05/2020	103	2345	4041	4286
12/05/2020	180	2257	4122	4286
13/05/2020	294	2175	4204	4286
14/05/2020	192	2077	4286	4286
15/05/2020	196	2004	4204	4286
16/05/2020	202	1939	4122	4286
17/05/2020	151	1845	4041	4286
18/05/2020	126	1756	3959	3714
19/05/2020	173	1666	3878	3714
20/05/2020	191	1595	3796	3714
21/05/2020	206	1506	3714	3714
22/05/2020	166	1419	3796	3714
23/05/2020	170	1339	3878	3714
24/05/2020	98	1267	3959	3714
25/05/2020	98	1178	4041	4286
26/05/2020	123	1099	4122	4286
27/05/2020	185	1037	4204	4286
28/05/2020	262	977	4286	4286
29/05/2020	222	913	4671	4286
30/05/2020	186	849	5056	4286
31/05/2020	134	799	5442	4286
01/06/2020	155	738	5827	6983
02/06/2020	142	676	6212	6983
03/06/2020	182	617	6598	6983
04/06/2020	205	566	6983	6983
05/06/2020	195	529	7152	6983
06/06/2020	131	509	7321	6983
07/06/2020	147	494	7489	6983
08/06/2020	129	487	7658	8165
09/06/2020	119	491	7827	8165
10/06/2020	137	487	7996	8165
11/06/2020	83	482	8165	8165
12/06/2020	102	476	8257	8165
13/06/2020	98	469	8349	8165
14/06/2020	57	478	8442	8165
15/06/2020	71	478	8534	8811
16/06/2020	75	477	8627	8811
17/06/2020	113	488	8719	8811
18/06/2020	83	503	8811	8811
19/06/2020	69	518	8805	8811
20/06/2020	81	530	8798	8811
21/06/2020	68	525	8792	8811
22/06/2020	50	518	8785	8765
23/06/2020	58	511	8778	8765
24/06/2020	74	491	8772	8765
25/06/2020	75	477	8765	8765
26/06/2020	59	468	8888	8765
27/06/2020	77	461	9010	8765
28/06/2020	45	442	9133	8765
29/06/2020	42	431	9256	9623
30/06/2020	49	424	9378	9623
01/07/2020	58	412	9501	9623
02/07/2020	62	397	9623	9623
03/07/2020	98	384	9780	9623
04/07/2020	74	374	9937	9623
05/07/2020	88	369	10094	9623
06/07/2020	101	381	10251	10722
07/07/2020	95	388	10408	10722
08/07/2020	150	402	10565	10722
09/07/2020	134	409	10722	10722
10/07/2020	162	423	10999	10722
11/07/2020	135	439	11276	10722
12/07/2020	153	455	11553	10722
13/07/2020	179	457	11830	12661
14/07/2020	167	462	12107	12661
15/07/2020	140	468	12384	12661
16/07/2020	217	503	12661	12661
17/07/2020	188	544	13128	12661
18/07/2020	193	583	13596	12661
19/07/2020	202	631	14063	12661
20/07/2020	202	648	14530	15932
21/07/2020	235	679	14998	15932
22/07/2020	349	720	15465	15932
23/07/2020	343	760	15932	15932
24/07/2020	554	792	15730	15932
25/07/2020	368	828	15528	15932
26/07/2020	336	870	15325	15932
27/07/2020	472	918	15123	14515
28/07/2020	491	989	14920	14515
29/07/2020	668	1063	14718	14515
30/07/2020	539	1087	14515	14515
31/07/2020	564	1104	14458	14515
01/08/2020	627	1129	14400	14515
02/08/2020	571	1159	14342	14515
03/08/2020	529	1200	14284	14110
04/08/2020	679	1222	14226	14110
05/08/2020	605	1238	14168	14110
06/08/2020	685	1259	14110	14110
07/08/2020	590	1295	14258	14110
08/08/2020	546	1329	14406	14110
09/08/2020	438	1367	14554	14110
10/08/2020	430	1384	14702	15146
11/08/2020	564	1412	14850	15146
12/08/2020	576	1418	14998	15146
13/08/2020	503	1416	15146	15146
14/08/2020	519	1427	15754	15146
15/08/2020	498	1426	16362	15146
16/08/2020	529	1398	16970	15146
17/08/2020	438	1364	17577	19401
18/08/2020	530	1337	18185	19401
19/08/2020	466	1295	18793	19401
20/08/2020	527	1257	19401	19401
21/08/2020	554	1217	19821	19401
22/08/2020	524	1184	20241	19401
23/08/2020	547	1185	20661	19401
24/08/2020	568	1205	21081	22340
25/08/2020	622	1229	21500	22340
26/08/2020	624	1284	21920	22340
27/08/2020	718	1358	22340	22340
28/08/2020	784	1448	22756	22340
29/08/2020	814	1563	23173	22340
30/08/2020	847	1724	23589	22340
31/08/2020	1033	1908	24005	25254
01/09/2020	1115	2107	24421	25254
02/09/2020	1021	2369	24838	25254
03/09/2020	1135	2653	25254	25254
04/09/2020	1217	2989	25552	25254
05/09/2020	1275	3359	25850	25254
06/09/2020	1285	3683	26148	25254
07/09/2020	1478	4021	26447	27341
08/09/2020	1745	4415	26745	27341
09/09/2020	1826	4853	27043	27341
10/09/2020	2143	5311	27341	27341
11/09/2020	2021	5815	27373	27341
12/09/2020	2085	6392	27405	27341
13/09/2020	2313	6892	27436	27341
14/09/2020	2328	7420	27468	27563
15/09/2020	2647	8005	27500	27563
16/09/2020	2470	8536	27531	27563
17/09/2020	2844	8948	27563	27563
18/09/2020	3007	9303	27857	27563
19/09/2020	2718	9709	28151	27563
20/09/2020	3039	10146	28445	27563
21/09/2020	3019	10558	28739	29621
22/09/2020	3553	10862	29033	29621
23/09/2020	3795	11134	29327	29621
24/09/2020	3680	11419	29621	29621
25/09/2020	4372	11727	29904	29621
26/09/2020	4197	11983	30186	29621
27/09/2020	4419	12255	30469	29621
28/09/2020	4533	12566	30752	31600
29/09/2020	6054	12822	31035	31600
30/09/2020	5786	13156	31317	31600
01/10/2020	6036	13585	31600	31600
02/10/2020	7201	14126	32769	31600
03/10/2020	6211	14679	33938	31600
04/10/2020	6792	15136	35107	31600
05/10/2020	7972	15526	36276	39783
06/10/2020	7624	15843	37445	39783
07/10/2020	8577	16168	38614	39783
08/10/2020	8390	16388	39783	39783
09/10/2020	8548	16647	40441	39783
10/10/2020	7834	16973	41099	39783
11/10/2020	7697	17179	41757	39783
12/10/2020	7716	17250	42416	44390
13/10/2020	9525	17342	43074	44390
14/10/2020	9835	17493	43732	44390
15/10/2020	9685	17572	44390	44390
16/10/2020	9224	17531	44607	44390
17/10/2020	11113	17439	44825	44390
18/10/2020	9400	17342	45042	44390
19/10/2020	10324	17233	45260	45912
20/10/2020	9102	17138	45477	45912
21/10/2020	9405	17031	45695	45912
22/10/2020	10342	16900	45912	45912
23/10/2020	8818	16778	45351	45912
24/10/2020	7705	16653	44789	45912
25/10/2020	7478	16497	44228	45912
26/10/2020	6904	16328	43667	41983
27/10/2020	7851	16132	43106	41983
28/10/2020	7152	15934	42544	41983
29/10/2020	6688	15696	41983	41983
30/10/2020	6059	15447	40965	41983
31/10/2020	5191	15275	39948	41983
01/11/2020	4413	15010	38930	41983
02/11/2020	4809	14731	37913	34860
03/11/2020	5745	14421	36895	34860
04/11/2020	6174	14127	35878	34860
05/11/2020	6173	13813	34860	34860
06/11/2020	5628	13524	34500	34860
07/11/2020	4960	13356	34141	34860
08/11/2020	4160	13131	33781	34860
09/11/2020	4719	12925	33421	32342
10/11/2020	4773	12718	33061	32342
11/11/2020	6152	12547	32702	32342
12/11/2020	6079	12344	32342	32342
13/11/2020	5734	12240	32912	32342
14/11/2020	5128	12208	33483	32342
15/11/2020	4165	12114	34053	32342
16/11/2020	4113	12010	34624	36335
17/11/2020	5146	11869	35194	36335
18/11/2020	4937	11806	35765	36335
19/11/2020	5660	11703	36335	36335
20/11/2020	4636	11641	36438	36335
21/11/2020	4943	11609	36540	36335
22/11/2020	3915	11540	36643	36335
23/11/2020	4340	11474	36746	37054
24/11/2020	5466	11431	36849	37054
25/11/2020	6059	11420	36951	37054
26/11/2020	6337	11360	37054	37054
27/11/2020	7154	11312	38320	37054
28/11/2020	6565	11290	39587	37054
29/11/2020	6148	11272	40853	37054
30/11/2020	6671	11289	42120	45919
01/12/2020	7534	11406	43386	45919
02/12/2020	8667	11509	44652	45919
03/12/2020	9606	11613	45919	45919
04/12/2020	9929	11765	48399	45919
05/12/2020	9143	11977	50879	45919
06/12/2020	8461	12183	53359	45919
07/12/2020	9276	12368	55839	63279
08/12/2020	11167	12657	58319	63279
09/12/2020	11138	12990	60799	63279
10/12/2020	12493	13341	63279	63279
11/12/2020	11339	13817	64030	63279
12/12/2020	12373	14388	64782	63279
13/12/2020	10231	14928	65533	63279
14/12/2020	9769	15504	66284	68538
15/12/2020	11180	15983	67036	68538
16/12/2020	11465	16469	67787	68538
17/12/2020	11640	16866	68538	68538
18/12/2020	8594	17265	67126	68538
19/12/2020	7479	17605	65714	68538
20/12/2020	6939	17790	64302	68538
21/12/2020	8066	17955	62891	58655
22/12/2020	9743	17937	61479	58655
23/12/2020	9442	17829	60067	58655
24/12/2020	9541	17610	57407	58655
25/12/2020	6559	17326	56158	58655
26/12/2020	6400	17016	54910	58655
27/12/2020	6379	16572	53662	49917
28/12/2020	7270	16120	52413	49917
29/12/2020	8083	15668	51165	49917
30/12/2020	8936	15176	49917	49917
31/12/2020	7861	14720	49917	49917
